# Supplementary material for: Facet-dependent electrooxidation of propylene into propylene oxide over Ag3PO4 crystals
Source: Nat Commun. 2022 Feb 17;13:932. doi: 10.1038/s41467-022-28516-0 (PMC8854733; doi:10.1038/s41467-022-28516-0)
Supplement: Supplementary file 2 — Source Data [file 41467_2022_28516_MOESM2_ESM.xlsx]

## Sheet: Figure 1j
XRD patterns of Ag3PO4 cubes， rhombic dodecahedra, and tetrahedra
Cubes			Rhombic Dodecahedra			Tetrahedra			Ag3PO4 JCPDS No.06-0505
2 Theta (degree)	Normalized Intensity (a.u.)		2 Theta (degree)	Normalized Intensity (a.u.)		2 Theta (degree)	Normalized Intensity (a.u.)		2 Theta (degree)	Normalized Intensity (a.u.)
15	284.107		15	182.951		15	83.2636		20.884	11.2
15.02	284.928		15.02	184.481		15.02	83.0126		29.695	14.4
15.04	284.312		15.04	183.497		15.04	83.7657		33.292	80
15.06	283.901		15.06	184.699		15.06	83.5983		36.587	28
15.08	283.901		15.08	183.934		15.08	83.3473		42.485	3.2
15.1	284.107		15.1	184.59		15.1	83.2636		47.791	8
15.12	284.312		15.12	184.153		15.12	83.7657		52.695	11.2
15.14	284.928		15.14	184.153		15.14	83.2636		55.021	16
15.16	284.517		15.16	183.934		15.16	83.431		57.283	11.2
15.18	284.928		15.18	183.388		15.18	83.682		61.642	6.4
15.2	284.928		15.2	184.59		15.2	83.8494		65.842	1.6
15.22	287.598		15.22	183.825		15.22	83.0962		69.913	3.2
15.24	286.365		15.24	184.481		15.24	83.431		71.897	9.6
15.26	284.928		15.26	183.825		15.26	83.0126		73.867	3.2
15.28	285.955		15.28	182.404		15.28	84.1004		77.735	1.6
15.3	286.16		15.3	183.388		15.3	84.1004
15.32	288.419		15.32	183.388		15.32	84.1841
15.34	285.955		15.34	183.497		15.34	83.3473
15.36	287.187		15.36	184.809		15.36	83.933
15.38	288.624		15.38	183.825		15.38	83.5146
15.4	287.803		15.4	183.279		15.4	83.8494
15.42	288.624		15.42	183.497		15.42	82.7615
15.44	289.651		15.44	183.279		15.44	83.933
15.46	289.24		15.46	183.388		15.46	83.682
15.48	288.624		15.48	182.842		15.48	84.2678
15.5	287.598		15.5	183.716		15.5	84.4351
15.52	286.982		15.52	183.388		15.52	84.1841
15.54	288.008		15.54	183.716		15.54	84.0167
15.56	289.446		15.56	182.623		15.56	83.3473
15.58	288.624		15.58	182.951		15.58	84.0167
15.6	288.83		15.6	185.027		15.6	82.9289
15.62	287.598		15.62	184.59		15.62	82.6778
15.64	286.982		15.64	183.06		15.64	83.0962
15.66	287.187		15.66	183.716		15.66	83.7657
15.68	287.392		15.68	183.607		15.68	84.2678
15.7	288.624		15.7	183.279		15.7	84.2678
15.72	286.571		15.72	183.388		15.72	83.8494
15.74	290.267		15.74	183.388		15.74	83.3473
15.76	288.214		15.76	183.825		15.76	84.0167
15.78	288.214		15.78	183.279		15.78	84.3515
15.8	287.803		15.8	183.607		15.8	83.0126
15.82	287.598		15.82	183.825		15.82	83.0962
15.84	285.544		15.84	184.699		15.84	83.5983
15.86	287.187		15.86	183.607		15.86	83.3473
15.88	289.446		15.88	183.388		15.88	84.0167
15.9	290.267		15.9	183.607		15.9	83.933
15.92	287.392		15.92	183.279		15.92	83.1799
15.94	287.598		15.94	183.607		15.94	83.933
15.96	289.651		15.96	184.153		15.96	84.2678
15.98	289.035		15.98	184.59		15.98	84.1004
16	287.187		16	183.825		16	84.1004
16.02	287.598		16.02	183.388		16.02	84.2678
16.04	288.419		16.04	182.951		16.04	83.431
16.06	288.008		16.06	182.732		16.06	83.0962
16.08	286.365		16.08	184.918		16.08	84.0167
16.1	287.803		16.1	184.59		16.1	84.0167
16.12	287.187		16.12	184.262		16.12	83.933
16.14	287.187		16.14	183.934		16.14	83.3473
16.16	287.598		16.16	183.279		16.16	84.9372
16.18	288.419		16.18	183.607		16.18	84.1004
16.2	289.035		16.2	183.716		16.2	83.3473
16.22	289.035		16.22	183.716		16.22	83.0126
16.24	288.214		16.24	183.934		16.24	84.1841
16.26	288.214		16.26	184.481		16.26	84.1841
16.28	288.624		16.28	183.497		16.28	83.3473
16.3	287.392		16.3	182.951		16.3	83.8494
16.32	289.446		16.32	184.044		16.32	83.8494
16.34	289.856		16.34	185.355		16.34	84.0167
16.36	287.187		16.36	184.809		16.36	83.8494
16.38	288.008		16.38	184.153		16.38	84.0167
16.4	287.187		16.4	184.809		16.4	83.933
16.42	288.624		16.42	184.59		16.42	82.9289
16.44	288.214		16.44	183.607		16.44	83.7657
16.46	286.365		16.46	183.716		16.46	83.7657
16.48	287.392		16.48	183.388		16.48	83.933
16.5	286.571		16.5	183.388		16.5	83.5983
16.52	287.187		16.52	183.934		16.52	84.0167
16.54	290.678		16.54	183.825		16.54	83.5146
16.56	289.446		16.56	184.481		16.56	84.4351
16.58	287.187		16.58	184.699		16.58	84.6025
16.6	288.419		16.6	185.137		16.6	83.1799
16.62	288.008		16.62	184.153		16.62	84.1841
16.64	289.035		16.64	183.607		16.64	85.0209
16.66	288.419		16.66	184.809		16.66	84.6862
16.68	287.598		16.68	184.809		16.68	83.682
16.7	288.624		16.7	183.716		16.7	83.8494
16.72	289.446		16.72	183.934		16.72	84.3515
16.74	289.446		16.74	184.044		16.74	84.6025
16.76	288.008		16.76	184.481		16.76	83.1799
16.78	288.008		16.78	185.027		16.78	83.933
16.8	288.419		16.8	184.372		16.8	83.933
16.82	287.803		16.82	183.279		16.82	84.8536
16.84	288.008		16.84	184.481		16.84	84.7699
16.86	286.776		16.86	184.918		16.86	84.2678
16.88	289.035		16.88	184.372		16.88	84.5188
16.9	286.982		16.9	184.481		16.9	85.272
16.92	286.365		16.92	183.388		16.92	84.4351
16.94	288.214		16.94	184.262		16.94	84.4351
16.96	287.187		16.96	183.279		16.96	83.2636
16.98	288.008		16.98	184.262		16.98	84.1004
17	287.598		17	184.481		17	84.2678
17.02	288.214		17.02	184.372		17.02	84.7699
17.04	288.214		17.04	183.934		17.04	84.1004
17.06	290.062		17.06	185.574		17.06	84.3515
17.08	289.651		17.08	183.934		17.08	83.5146
17.1	287.187		17.1	183.279		17.1	83.0962
17.12	285.955		17.12	184.262		17.12	84.4351
17.14	284.928		17.14	184.59		17.14	84.1004
17.16	285.544		17.16	184.699		17.16	84.3515
17.18	289.24		17.18	185.683		17.18	83.431
17.2	289.651		17.2	184.481		17.2	83.2636
17.22	288.83		17.22	184.699		17.22	83.933
17.24	288.83		17.24	184.372		17.24	84.7699
17.26	286.776		17.26	184.918		17.26	83.933
17.28	289.24		17.28	184.372		17.28	84.3515
17.3	289.446		17.3	183.934		17.3	84.2678
17.32	289.035		17.32	183.497		17.32	84.1841
17.34	287.803		17.34	184.481		17.34	84.1004
17.36	288.624		17.36	184.372		17.36	85.1046
17.38	288.214		17.38	183.934		17.38	84.5188
17.4	290.267		17.4	182.951		17.4	83.5983
17.42	286.571		17.42	184.59		17.42	84.4351
17.44	288.624		17.44	183.716		17.44	84.5188
17.46	288.419		17.46	184.699		17.46	84.9372
17.48	288.624		17.48	184.372		17.48	84.6025
17.5	287.803		17.5	185.574		17.5	84.3515
17.52	287.803		17.52	184.918		17.52	84.2678
17.54	287.598		17.54	185.137		17.54	83.682
17.56	287.598		17.56	183.716		17.56	84.0167
17.58	287.803		17.58	184.59		17.58	83.0962
17.6	287.803		17.6	185.683		17.6	83.682
17.62	287.803		17.62	183.06		17.62	84.8536
17.64	289.856		17.64	184.372		17.64	85.1046
17.66	286.571		17.66	186.011		17.66	84.3515
17.68	288.624		17.68	184.699		17.68	83.7657
17.7	286.16		17.7	186.448		17.7	84.2678
17.72	289.035		17.72	184.809		17.72	84.1004
17.74	288.214		17.74	186.23		17.74	84.5188
17.76	289.651		17.76	184.372		17.76	84.2678
17.78	288.624		17.78	185.902		17.78	84.3515
17.8	288.624		17.8	184.918		17.8	84.3515
17.82	289.446		17.82	185.464		17.82	84.5188
17.84	288.419		17.84	183.388		17.84	83.933
17.86	288.008		17.86	182.842		17.86	83.933
17.88	288.008		17.88	182.514		17.88	84.2678
17.9	289.035		17.9	183.607		17.9	83.3473
17.92	288.624		17.92	184.372		17.92	84.1841
17.94	288.419		17.94	185.792		17.94	84.8536
17.96	288.214		17.96	185.902		17.96	83.8494
17.98	288.419		17.98	185.574		17.98	84.6025
18	291.704		18	184.918		18	84.8536
18.02	289.856		18.02	184.59		18.02	84.2678
18.04	288.419		18.04	184.262		18.04	83.933
18.06	289.856		18.06	184.153		18.06	83.933
18.08	287.803		18.08	184.59		18.08	85.272
18.1	288.419		18.1	184.59		18.1	84.1004
18.12	289.651		18.12	184.918		18.12	84.1004
18.14	288.83		18.14	184.809		18.14	83.682
18.16	288.214		18.16	186.23		18.16	83.7657
18.18	286.982		18.18	185.792		18.18	84.3515
18.2	287.187		18.2	185.137		18.2	84.3515
18.22	288.214		18.22	185.683		18.22	84.6025
18.24	287.598		18.24	184.699		18.24	84.1841
18.26	289.651		18.26	184.262		18.26	84.3515
18.28	288.419		18.28	184.481		18.28	84.6025
18.3	288.624		18.3	185.574		18.3	84.4351
18.32	287.803		18.32	185.574		18.32	84.5188
18.34	289.035		18.34	184.809		18.34	85.3556
18.36	288.83		18.36	184.699		18.36	84.9372
18.38	288.83		18.38	184.809		18.38	85.272
18.4	288.624		18.4	185.027		18.4	83.5146
18.42	289.24		18.42	185.027		18.42	84.8536
18.44	287.598		18.44	185.792		18.44	83.7657
18.46	286.982		18.46	186.557		18.46	85.1046
18.48	288.419		18.48	184.044		18.48	85.1046
18.5	287.187		18.5	185.246		18.5	83.933
18.52	287.803		18.52	184.59		18.52	84.0167
18.54	288.214		18.54	185.027		18.54	83.0962
18.56	289.24		18.56	184.59		18.56	83.933
18.58	288.83		18.58	184.59		18.58	84.3515
18.6	286.982		18.6	184.59		18.6	84.1841
18.62	289.035		18.62	185.027		18.62	84.0167
18.64	288.214		18.64	185.683		18.64	84.6025
18.66	288.83		18.66	183.497		18.66	84.7699
18.68	287.598		18.68	185.464		18.68	85.0209
18.7	286.776		18.7	186.011		18.7	84.5188
18.72	290.267		18.72	184.918		18.72	84.8536
18.74	291.704		18.74	186.776		18.74	84.4351
18.76	291.088		18.76	186.011		18.76	84.6025
18.78	290.062		18.78	184.809		18.78	84.1841
18.8	289.24		18.8	184.153		18.8	84.1004
18.82	287.187		18.82	184.481		18.82	83.431
18.84	287.598		18.84	184.918		18.84	85.0209
18.86	288.419		18.86	185.246		18.86	83.8494
18.88	288.83		18.88	185.027		18.88	83.431
18.9	289.446		18.9	183.825		18.9	83.7657
18.92	288.008		18.92	184.809		18.92	85.4393
18.94	288.008		18.94	184.372		18.94	84.7699
18.96	291.704		18.96	184.481		18.96	84.6025
18.98	287.392		18.98	184.59		18.98	84.1841
19	287.803		19	183.825		19	84.1841
19.02	288.008		19.02	185.464		19.02	84.4351
19.04	288.624		19.04	185.027		19.04	85.4393
19.06	290.472		19.06	185.574		19.06	84.6025
19.08	288.624		19.08	184.918		19.08	83.933
19.1	288.214		19.1	186.12		19.1	84.6862
19.12	287.803		19.12	186.12		19.12	84.6862
19.14	287.598		19.14	185.464		19.14	85.6904
19.16	290.062		19.16	185.683		19.16	83.933
19.18	288.008		19.18	184.809		19.18	83.682
19.2	289.446		19.2	184.699		19.2	83.2636
19.22	290.472		19.22	186.448		19.22	83.5983
19.24	289.035		19.24	185.902		19.24	84.1004
19.26	286.776		19.26	186.011		19.26	84.2678
19.28	289.24		19.28	184.59		19.28	83.5983
19.3	288.624		19.3	186.011		19.3	85.1883
19.32	289.035		19.32	185.027		19.32	85.272
19.34	287.187		19.34	184.153		19.34	84.1841
19.36	286.982		19.36	185.137		19.36	84.5188
19.38	290.678		19.38	185.246		19.38	83.933
19.4	287.598		19.4	186.339		19.4	84.5188
19.42	288.419		19.42	186.776		19.42	83.5983
19.44	286.982		19.44	185.355		19.44	84.1841
19.46	288.008		19.46	186.12		19.46	84.1004
19.48	290.883		19.48	185.464		19.48	84.1841
19.5	287.598		19.5	186.448		19.5	84.6862
19.52	286.982		19.52	185.137		19.52	85.1883
19.54	290.678		19.54	184.372		19.54	84.7699
19.56	290.062		19.56	185.464		19.56	86.1088
19.58	288.624		19.58	186.011		19.58	85.1046
19.6	288.008		19.6	186.011		19.6	84.7699
19.62	290.062		19.62	185.683		19.62	86.1088
19.64	287.803		19.64	186.011		19.64	85.523
19.66	287.598		19.66	186.12		19.66	85.523
19.68	289.856		19.68	186.011		19.68	84.9372
19.7	288.419		19.7	185.246		19.7	85.6904
19.72	288.83		19.72	185.902		19.72	85.4393
19.74	290.267		19.74	186.23		19.74	84.8536
19.76	287.803		19.76	185.574		19.76	84.1004
19.78	288.83		19.78	185.137		19.78	84.6862
19.8	288.624		19.8	185.792		19.8	84.5188
19.82	287.803		19.82	186.448		19.82	85.272
19.84	289.446		19.84	186.23		19.84	84.9372
19.86	288.624		19.86	187.432		19.86	84.6862
19.88	287.187		19.88	187.65		19.88	85.0209
19.9	289.24		19.9	186.339		19.9	85.0209
19.92	290.678		19.92	185.574		19.92	84.4351
19.94	287.187		19.94	185.246		19.94	84.5188
19.96	290.883		19.96	185.574		19.96	83.5146
19.98	291.499		19.98	186.339		19.98	84.9372
20	290.267		20	185.355		20	84.9372
20.02	288.83		20.02	186.339		20.02	84.6025
20.04	289.035		20.04	185.792		20.04	84.6862
20.06	289.856		20.06	185.902		20.06	84.5188
20.08	291.91		20.08	184.809		20.08	84.1841
20.1	288.419		20.1	185.902		20.1	84.9372
20.12	288.624		20.12	186.23		20.12	84.6862
20.14	289.856		20.14	185.464		20.14	83.8494
20.16	286.982		20.16	185.683		20.16	85.0209
20.18	290.062		20.18	186.011		20.18	84.5188
20.2	288.008		20.2	186.011		20.2	84.1841
20.22	288.008		20.22	185.355		20.22	83.682
20.24	289.856		20.24	185.574		20.24	84.4351
20.26	288.83		20.26	185.683		20.26	84.7699
20.28	289.24		20.28	185.027		20.28	84.2678
20.3	288.624		20.3	184.59		20.3	84.5188
20.32	289.856		20.32	185.574		20.32	84.8536
20.34	289.035		20.34	186.339		20.34	84.7699
20.36	288.419		20.36	186.011		20.36	84.2678
20.38	290.472		20.38	185.683		20.38	85.0209
20.4	288.83		20.4	188.087		20.4	84.6025
20.42	291.499		20.42	186.12		20.42	84.1004
20.44	287.598		20.44	185.683		20.44	85.3556
20.46	287.187		20.46	186.667		20.46	84.8536
20.48	286.365		20.48	186.448		20.48	83.2636
20.5	287.803		20.5	185.355		20.5	84.4351
20.52	288.214		20.52	187.213		20.52	85.7741
20.54	290.267		20.54	185.792		20.54	84.2678
20.56	290.472		20.56	186.995		20.56	85.6904
20.58	288.008		20.58	186.995		20.58	85.1883
20.6	287.598		20.6	186.12		20.6	84.8536
20.62	288.419		20.62	185.902		20.62	84.8536
20.64	289.446		20.64	186.776		20.64	84.6025
20.66	289.446		20.66	185.792		20.66	85.3556
20.68	288.008		20.68	185.792		20.68	84.4351
20.7	290.678		20.7	186.011		20.7	84.9372
20.72	291.91		20.72	186.557		20.72	85.1046
20.74	292.526		20.74	186.339		20.74	85.1046
20.76	291.088		20.76	185.902		20.76	84.1004
20.78	293.142		20.78	186.885		20.78	85.523
20.8	292.526		20.8	186.776		20.8	85.6067
20.82	293.758		20.82	187.322		20.82	84.6025
20.84	293.347		20.84	186.557		20.84	85.272
20.86	295.606		20.86	187.978		20.86	84.9372
20.88	295.4		20.88	190.601		20.88	85.523
20.9	294.579		20.9	193.77		20.9	86.2762
20.92	293.552		20.92	195.956		20.92	88.2008
20.94	299.918		20.94	200.109		20.94	89.7071
20.96	299.097		20.96	205.792		20.96	92.4686
20.98	294.99		20.98	208.306		20.98	93.1381
21	295.606		21	211.366		21	94.2259
21.02	295.4		21.02	216.284		21.02	92.636
21.04	295.4		21.04	217.268		21.04	89.7071
21.06	294.168		21.06	221.749		21.06	89.1213
21.08	296.222		21.08	221.639		21.08	87.9498
21.1	294.374		21.1	223.825		21.1	86.6946
21.12	293.963		21.12	226.776		21.12	86.1925
21.14	296.427		21.14	221.639		21.14	85.6904
21.16	292.526		21.16	225.246		21.16	86.3598
21.18	293.963		21.18	220.219		21.18	85.3556
21.2	291.91		21.2	212.131		21.2	84.5188
21.22	292.731		21.22	204.59		21.22	86.5272
21.24	290.678		21.24	198.251		21.24	86.6109
21.26	292.115		21.26	192.896		21.26	85.8577
21.28	291.294		21.28	190.601		21.28	85.6067
21.3	289.856		21.3	188.525		21.3	85.6904
21.32	290.678		21.32	187.432		21.32	85.1046
21.34	290.472		21.34	186.448		21.34	85.272
21.36	289.446		21.36	187.978		21.36	86.9456
21.38	289.856		21.38	186.448		21.38	86.3598
21.4	288.624		21.4	187.213		21.4	85.8577
21.42	290.267		21.42	186.448		21.42	85.8577
21.44	290.883		21.44	185.137		21.44	85.523
21.46	289.035		21.46	186.448		21.46	84.8536
21.48	289.24		21.48	187.104		21.48	85.1883
21.5	292.731		21.5	186.776		21.5	84.5188
21.52	290.062		21.52	184.809		21.52	83.8494
21.54	291.91		21.54	186.995		21.54	84.2678
21.56	290.062		21.56	188.306		21.56	83.5983
21.58	292.115		21.58	186.448		21.58	83.5146
21.6	289.856		21.6	185.464		21.6	84.0167
21.62	286.571		21.62	185.792		21.62	83.5983
21.64	290.062		21.64	185.464		21.64	84.6862
21.66	288.214		21.66	184.481		21.66	84.1004
21.68	290.678		21.68	185.464		21.68	85.0209
21.7	286.776		21.7	185.246		21.7	84.4351
21.72	287.392		21.72	184.918		21.72	84.0167
21.74	287.392		21.74	185.246		21.74	84.1841
21.76	288.624		21.76	185.246		21.76	84.6862
21.78	289.446		21.78	185.246		21.78	84.7699
21.8	289.446		21.8	185.355		21.8	84.1841
21.82	290.678		21.82	185.902		21.82	83.431
21.84	287.392		21.84	184.699		21.84	84.8536
21.86	289.035		21.86	184.699		21.86	83.8494
21.88	287.392		21.88	183.825		21.88	83.431
21.9	290.472		21.9	184.699		21.9	84.4351
21.92	290.062		21.92	185.137		21.92	84.8536
21.94	288.419		21.94	184.372		21.94	84.5188
21.96	289.035		21.96	185.246		21.96	83.3473
21.98	288.419		21.98	184.262		21.98	83.682
22	288.624		22	184.59		22	83.682
22.02	289.035		22.02	185.137		22.02	83.7657
22.04	290.267		22.04	185.027		22.04	83.682
22.06	288.008		22.06	185.027		22.06	84.2678
22.08	288.83		22.08	183.825		22.08	83.933
22.1	289.035		22.1	183.716		22.1	83.8494
22.12	288.419		22.12	185.137		22.12	84.1841
22.14	289.651		22.14	183.934		22.14	84.3515
22.16	289.856		22.16	184.699		22.16	83.682
22.18	286.365		22.18	185.027		22.18	83.682
22.2	288.008		22.2	184.481		22.2	84.8536
22.22	288.214		22.22	184.699		22.22	83.2636
22.24	287.187		22.24	184.699		22.24	83.2636
22.26	288.008		22.26	184.153		22.26	83.933
22.28	287.598		22.28	184.809		22.28	84.4351
22.3	288.214		22.3	185.027		22.3	84.2678
22.32	287.392		22.32	183.169		22.32	83.7657
22.34	288.83		22.34	184.809		22.34	84.1841
22.36	287.392		22.36	184.809		22.36	84.0167
22.38	288.83		22.38	185.246		22.38	83.682
22.4	288.624		22.4	184.918		22.4	84.2678
22.42	288.83		22.42	184.262		22.42	83.682
22.44	287.598		22.44	184.153		22.44	84.2678
22.46	287.803		22.46	183.388		22.46	83.933
22.48	288.419		22.48	184.809		22.48	83.933
22.5	288.83		22.5	184.372		22.5	84.3515
22.52	289.24		22.52	185.027		22.52	83.682
22.54	285.749		22.54	184.809		22.54	83.7657
22.56	287.803		22.56	184.809		22.56	83.5146
22.58	287.187		22.58	184.262		22.58	83.5983
22.6	288.83		22.6	185.355		22.6	84.0167
22.62	289.035		22.62	184.809		22.62	83.8494
22.64	288.008		22.64	183.825		22.64	84.4351
22.66	287.803		22.66	184.59		22.66	83.8494
22.68	285.955		22.68	183.825		22.68	84.2678
22.7	288.214		22.7	184.481		22.7	83.431
22.72	286.982		22.72	184.372		22.72	83.8494
22.74	287.392		22.74	184.481		22.74	83.5146
22.76	288.624		22.76	183.716		22.76	83.3473
22.78	288.008		22.78	184.481		22.78	83.2636
22.8	285.544		22.8	183.934		22.8	84.2678
22.82	286.982		22.82	183.934		22.82	84.0167
22.84	288.83		22.84	182.842		22.84	85.1046
22.86	290.267		22.86	183.934		22.86	84.1004
22.88	289.651		22.88	184.59		22.88	84.0167
22.9	287.598		22.9	184.372		22.9	84.6862
22.92	288.008		22.92	184.044		22.92	83.5146
22.94	287.803		22.94	184.809		22.94	83.0962
22.96	291.088		22.96	184.481		22.96	84.2678
22.98	290.472		22.98	184.699		22.98	83.933
23	286.776		23	183.607		23	84.0167
23.02	288.83		23.02	184.153		23.02	83.8494
23.04	286.776		23.04	184.918		23.04	84.2678
23.06	287.392		23.06	184.044		23.06	83.682
23.08	287.598		23.08	183.716		23.08	84.1004
23.1	286.982		23.1	184.918		23.1	84.3515
23.12	288.624		23.12	183.934		23.12	84.1004
23.14	288.419		23.14	184.59		23.14	83.8494
23.16	288.624		23.16	184.044		23.16	84.1004
23.18	286.571		23.18	184.918		23.18	84.6862
23.2	288.214		23.2	184.153		23.2	83.933
23.22	288.624		23.22	182.951		23.22	84.7699
23.24	287.187		23.24	184.372		23.24	83.5146
23.26	288.419		23.26	184.262		23.26	83.682
23.28	289.651		23.28	183.279		23.28	83.5983
23.3	288.83		23.3	185.027		23.3	83.5146
23.32	287.598		23.32	183.388		23.32	84.0167
23.34	289.035		23.34	184.044		23.34	84.0167
23.36	289.24		23.36	184.481		23.36	84.1841
23.38	287.392		23.38	184.59		23.38	83.8494
23.4	286.571		23.4	184.699		23.4	83.933
23.42	288.008		23.42	184.262		23.42	83.8494
23.44	287.187		23.44	184.372		23.44	85.3556
23.46	288.214		23.46	184.918		23.46	83.0962
23.48	286.982		23.48	183.607		23.48	84.1004
23.5	287.598		23.5	184.262		23.5	84.2678
23.52	287.187		23.52	184.262		23.52	84.1004
23.54	287.187		23.54	184.809		23.54	83.8494
23.56	289.24		23.56	184.372		23.56	83.5983
23.58	288.83		23.58	184.481		23.58	83.3473
23.6	288.008		23.6	184.153		23.6	83.3473
23.62	288.214		23.62	184.481		23.62	83.2636
23.64	287.392		23.64	185.137		23.64	83.5146
23.66	285.955		23.66	185.137		23.66	83.682
23.68	286.365		23.68	185.464		23.68	83.5146
23.7	289.446		23.7	185.027		23.7	83.933
23.72	286.982		23.72	183.497		23.72	84.7699
23.74	288.214		23.74	183.607		23.74	84.3515
23.76	288.214		23.76	184.59		23.76	83.682
23.78	290.062		23.78	185.464		23.78	84.3515
23.8	288.214		23.8	183.607		23.8	83.7657
23.82	289.035		23.82	185.355		23.82	83.933
23.84	289.856		23.84	185.027		23.84	83.682
23.86	286.16		23.86	184.918		23.86	84.0167
23.88	289.24		23.88	184.481		23.88	83.3473
23.9	289.856		23.9	184.699		23.9	83.933
23.92	288.419		23.92	184.59		23.92	83.682
23.94	286.776		23.94	183.607		23.94	84.0167
23.96	288.214		23.96	183.716		23.96	83.431
23.98	287.392		23.98	184.262		23.98	83.431
24	288.214		24	184.262		24	83.8494
24.02	286.16		24.02	183.06		24.02	84.0167
24.04	288.214		24.04	184.372		24.04	83.3473
24.06	286.571		24.06	185.137		24.06	83.933
24.08	285.749		24.08	184.59		24.08	83.0126
24.1	288.624		24.1	183.06		24.1	83.933
24.12	288.214		24.12	184.044		24.12	83.7657
24.14	285.339		24.14	183.716		24.14	84.1841
24.16	288.624		24.16	183.934		24.16	83.682
24.18	287.392		24.18	183.607		24.18	83.5983
24.2	288.008		24.2	183.934		24.2	82.7615
24.22	288.83		24.22	183.279		24.22	83.431
24.24	286.571		24.24	183.497		24.24	84.0167
24.26	290.472		24.26	184.59		24.26	84.0167
24.28	289.651		24.28	182.951		24.28	84.2678
24.3	288.419		24.3	184.153		24.3	83.7657
24.32	289.446		24.32	183.716		24.32	84.1841
24.34	288.419		24.34	183.825		24.34	83.0962
24.36	286.16		24.36	184.372		24.36	83.1799
24.38	287.187		24.38	185.683		24.38	83.5146
24.4	287.598		24.4	184.153		24.4	83.431
24.42	286.982		24.42	184.699		24.42	83.682
24.44	285.339		24.44	184.262		24.44	83.0962
24.46	287.392		24.46	185.574		24.46	84.0167
24.48	287.598		24.48	184.262		24.48	83.5983
24.5	286.571		24.5	183.388		24.5	83.7657
24.52	287.803		24.52	183.825		24.52	83.8494
24.54	286.982		24.54	183.934		24.54	82.9289
24.56	286.365		24.56	184.044		24.56	83.682
24.58	289.035		24.58	183.825		24.58	84.3515
24.6	288.624		24.6	183.607		24.6	84.1841
24.62	286.776		24.62	183.934		24.62	83.3473
24.64	287.392		24.64	183.716		24.64	84.0167
24.66	288.419		24.66	183.607		24.66	83.431
24.68	288.624		24.68	183.06		24.68	83.7657
24.7	287.187		24.7	184.59		24.7	83.3473
24.72	287.187		24.72	184.044		24.72	83.8494
24.74	287.392		24.74	183.497		24.74	84.1004
24.76	285.955		24.76	184.262		24.76	83.5146
24.78	285.544		24.78	184.153		24.78	82.6778
24.8	286.365		24.8	185.137		24.8	83.2636
24.82	288.008		24.82	184.699		24.82	84.0167
24.84	289.24		24.84	183.279		24.84	84.2678
24.86	288.419		24.86	183.06		24.86	83.431
24.88	287.187		24.88	182.951		24.88	83.933
24.9	286.776		24.9	183.607		24.9	83.5983
24.92	287.803		24.92	183.388		24.92	83.933
24.94	288.008		24.94	184.153		24.94	83.5146
24.96	285.955		24.96	184.044		24.96	83.8494
24.98	285.955		24.98	184.153		24.98	82.1757
25	287.392		25	183.934		25	82.9289
25.02	288.214		25.02	184.372		25.02	84.0167
25.04	288.419		25.04	183.825		25.04	83.933
25.06	286.982		25.06	184.59		25.06	83.3473
25.08	286.982		25.08	185.464		25.08	83.3473
25.1	287.598		25.1	183.497		25.1	83.1799
25.12	288.008		25.12	183.169		25.12	83.7657
25.14	288.214		25.14	184.59		25.14	84.1004
25.16	288.419		25.16	184.044		25.16	83.2636
25.18	287.392		25.18	184.044		25.18	82.9289
25.2	285.339		25.2	185.683		25.2	83.5983
25.22	287.803		25.22	185.137		25.22	83.7657
25.24	288.008		25.24	185.137		25.24	84.2678
25.26	288.214		25.26	184.918		25.26	84.1841
25.28	289.446		25.28	184.153		25.28	83.1799
25.3	286.571		25.3	183.825		25.3	84.1841
25.32	285.749		25.32	182.404		25.32	84.3515
25.34	285.955		25.34	183.169		25.34	83.8494
25.36	287.187		25.36	183.716		25.36	84.1841
25.38	288.624		25.38	183.716		25.38	83.1799
25.4	287.392		25.4	183.716		25.4	83.0962
25.42	288.419		25.42	184.59		25.42	84.0167
25.44	286.571		25.44	183.607		25.44	83.431
25.46	288.83		25.46	184.481		25.46	83.7657
25.48	288.008		25.48	183.169		25.48	83.5146
25.5	287.598		25.5	183.825		25.5	83.0962
25.52	287.598		25.52	183.279		25.52	84.4351
25.54	288.008		25.54	184.809		25.54	84.3515
25.56	289.446		25.56	184.044		25.56	83.2636
25.58	286.982		25.58	183.06		25.58	84.4351
25.6	287.803		25.6	184.481		25.6	83.933
25.62	287.392		25.62	184.044		25.62	83.933
25.64	288.624		25.64	184.699		25.64	83.2636
25.66	289.24		25.66	184.372		25.66	83.7657
25.68	288.83		25.68	184.481		25.68	82.8452
25.7	287.598		25.7	185.027		25.7	83.2636
25.72	286.982		25.72	184.809		25.72	82.9289
25.74	286.571		25.74	185.574		25.74	83.8494
25.76	286.365		25.76	184.262		25.76	83.5146
25.78	287.187		25.78	183.934		25.78	83.0962
25.8	289.24		25.8	184.809		25.8	83.431
25.82	287.598		25.82	184.809		25.82	83.1799
25.84	286.571		25.84	185.137		25.84	82.9289
25.86	286.776		25.86	184.809		25.86	83.8494
25.88	285.749		25.88	185.464		25.88	83.3473
25.9	289.446		25.9	185.574		25.9	83.0962
25.92	288.419		25.92	185.246		25.92	83.3473
25.94	287.598		25.94	183.716		25.94	83.5146
25.96	285.955		25.96	184.372		25.96	83.0962
25.98	286.982		25.98	184.699		25.98	84.2678
26	285.544		26	184.044		26	84.5188
26.02	289.651		26.02	184.481		26.02	84.4351
26.04	287.187		26.04	183.607		26.04	84.6025
26.06	286.571		26.06	184.153		26.06	83.5983
26.08	285.955		26.08	184.372		26.08	83.5146
26.1	286.982		26.1	183.934		26.1	83.5983
26.12	287.392		26.12	184.699		26.12	84.4351
26.14	285.955		26.14	183.279		26.14	83.933
26.16	287.187		26.16	183.934		26.16	85.523
26.18	285.749		26.18	186.011		26.18	84.5188
26.2	286.982		26.2	184.59		26.2	84.1841
26.22	286.365		26.22	184.918		26.22	84.9372
26.24	287.803		26.24	185.902		26.24	85.1883
26.26	286.776		26.26	185.246		26.26	87.1967
26.28	286.776		26.28	185.027		26.28	85.6067
26.3	287.598		26.3	185.355		26.3	85.9414
26.32	286.571		26.32	185.683		26.32	86.6109
26.34	285.544		26.34	184.59		26.34	86.3598
26.36	288.83		26.36	184.809		26.36	85.0209
26.38	289.035		26.38	185.137		26.38	85.6067
26.4	287.598		26.4	184.59		26.4	85.6904
26.42	289.856		26.42	184.044		26.42	86.6946
26.44	286.571		26.44	185.902		26.44	85.8577
26.46	286.365		26.46	183.607		26.46	86.6946
26.48	287.803		26.48	183.388		26.48	86.8619
26.5	286.365		26.5	185.355		26.5	86.3598
26.52	288.008		26.52	185.027		26.52	85.6904
26.54	288.214		26.54	184.372		26.54	85.1883
26.56	288.008		26.56	184.699		26.56	84.0167
26.58	288.83		26.58	183.388		26.58	84.9372
26.6	288.83		26.6	184.809		26.6	85.1046
26.62	290.472		26.62	184.918		26.62	83.8494
26.64	291.704		26.64	183.825		26.64	83.8494
26.66	291.91		26.66	184.809		26.66	84.7699
26.68	291.294		26.68	184.372		26.68	83.5983
26.7	290.883		26.7	183.716		26.7	83.0962
26.72	289.446		26.72	182.842		26.72	83.1799
26.74	290.267		26.74	184.372		26.74	82.5105
26.76	289.035		26.76	184.153		26.76	83.682
26.78	288.83		26.78	184.372		26.78	83.682
26.8	290.678		26.8	184.918		26.8	84.5188
26.82	289.24		26.82	184.59		26.82	84.3515
26.84	286.16		26.84	183.716		26.84	84.2678
26.86	289.035		26.86	184.809		26.86	83.7657
26.88	289.24		26.88	184.044		26.88	83.3473
26.9	287.392		26.9	185.355		26.9	83.933
26.92	286.982		26.92	184.044		26.92	84.1004
26.94	286.365		26.94	184.59		26.94	83.3473
26.96	287.187		26.96	184.59		26.96	83.7657
26.98	289.651		26.98	183.716		26.98	83.682
27	286.776		27	183.497		27	83.1799
27.02	284.723		27.02	183.607		27.02	83.2636
27.04	284.723		27.04	184.481		27.04	83.933
27.06	286.982		27.06	184.481		27.06	83.431
27.08	287.598		27.08	183.169		27.08	83.1799
27.1	288.214		27.1	183.716		27.1	82.9289
27.12	285.544		27.12	183.497		27.12	83.1799
27.14	285.544		27.14	183.607		27.14	84.2678
27.16	285.955		27.16	184.044		27.16	83.5146
27.18	286.16		27.18	183.279		27.18	83.682
27.2	287.392		27.2	183.934		27.2	83.5983
27.22	288.83		27.22	185.027		27.22	83.5146
27.24	287.803		27.24	184.262		27.24	83.5983
27.26	287.187		27.26	183.169		27.26	83.933
27.28	286.16		27.28	185.355		27.28	83.1799
27.3	287.392		27.3	182.951		27.3	82.7615
27.32	287.392		27.32	183.716		27.32	83.8494
27.34	285.339		27.34	183.169		27.34	82.9289
27.36	288.624		27.36	184.809		27.36	83.682
27.38	286.571		27.38	184.59		27.38	84.0167
27.4	288.419		27.4	183.388		27.4	83.2636
27.42	288.624		27.42	184.262		27.42	83.431
27.44	289.856		27.44	185.246		27.44	82.7615
27.46	287.187		27.46	184.809		27.46	82.9289
27.48	289.446		27.48	182.951		27.48	82.3431
27.5	286.982		27.5	183.279		27.5	83.3473
27.52	288.008		27.52	184.044		27.52	83.682
27.54	288.214		27.54	182.514		27.54	83.7657
27.56	286.571		27.56	184.372		27.56	83.5146
27.58	286.982		27.58	184.262		27.58	84.3515
27.6	287.803		27.6	184.59		27.6	83.5146
27.62	286.16		27.62	183.497		27.62	83.1799
27.64	287.392		27.64	183.279		27.64	84.7699
27.66	288.624		27.66	184.153		27.66	84.3515
27.68	286.16		27.68	184.699		27.68	84.0167
27.7	285.955		27.7	184.262		27.7	83.3473
27.72	286.365		27.72	183.716		27.72	83.431
27.74	287.187		27.74	184.481		27.74	83.3473
27.76	285.339		27.76	183.497		27.76	83.5146
27.78	288.419		27.78	184.153		27.78	83.5146
27.8	290.062		27.8	184.481		27.8	83.5983
27.82	286.982		27.82	184.809		27.82	84.4351
27.84	286.776		27.84	183.716		27.84	83.3473
27.86	288.214		27.86	183.825		27.86	83.933
27.88	285.955		27.88	184.044		27.88	84.0167
27.9	286.776		27.9	184.59		27.9	83.0962
27.92	288.419		27.92	184.372		27.92	82.5105
27.94	289.446		27.94	183.934		27.94	83.431
27.96	286.982		27.96	183.934		27.96	84.0167
27.98	286.571		27.98	184.262		27.98	83.933
28	286.776		28	183.934		28	84.0167
28.02	285.544		28.02	183.497		28.02	84.1004
28.04	285.749		28.04	183.607		28.04	83.5983
28.06	286.982		28.06	184.481		28.06	83.682
28.08	286.16		28.08	185.137		28.08	83.3473
28.1	286.365		28.1	184.262		28.1	83.682
28.12	288.419		28.12	184.153		28.12	83.8494
28.14	289.651		28.14	183.388		28.14	84.5188
28.16	288.214		28.16	184.481		28.16	84.0167
28.18	286.16		28.18	183.607		28.18	83.933
28.2	287.803		28.2	185.027		28.2	83.5146
28.22	286.982		28.22	185.027		28.22	83.933
28.24	288.624		28.24	185.137		28.24	83.2636
28.26	287.598		28.26	185.464		28.26	84.1004
28.28	286.571		28.28	184.809		28.28	84.2678
28.3	284.928		28.3	186.23		28.3	83.2636
28.32	285.133		28.32	185.355		28.32	82.7615
28.34	285.133		28.34	184.372		28.34	84.1004
28.36	288.624		28.36	186.011		28.36	84.6025
28.38	289.24		28.38	185.137		28.38	82.9289
28.4	289.24		28.4	186.011		28.4	84.1841
28.42	289.446		28.42	185.027		28.42	84.1004
28.44	287.187		28.44	184.699		28.44	84.6025
28.46	286.16		28.46	185.683		28.46	84.9372
28.48	288.214		28.48	186.12		28.48	85.1046
28.5	287.187		28.5	185.792		28.5	84.0167
28.52	287.598		28.52	185.464		28.52	82.8452
28.54	287.803		28.54	185.792		28.54	84.0167
28.56	286.571		28.56	185.902		28.56	83.7657
28.58	286.16		28.58	186.23		28.58	84.0167
28.6	287.598		28.6	184.481		28.6	84.1841
28.62	285.955		28.62	186.011		28.62	84.5188
28.64	286.365		28.64	185.792		28.64	84.6862
28.66	287.392		28.66	184.59		28.66	84.1841
28.68	286.776		28.68	186.011		28.68	84.6025
28.7	286.776		28.7	186.011		28.7	84.8536
28.72	288.624		28.72	185.792		28.72	84.8536
28.74	286.776		28.74	184.481		28.74	84.5188
28.76	288.419		28.76	185.464		28.76	84.8536
28.78	288.008		28.78	184.481		28.78	83.933
28.8	286.982		28.8	184.809		28.8	85.3556
28.82	286.982		28.82	184.699		28.82	85.272
28.84	287.598		28.84	185.464		28.84	83.933
28.86	288.419		28.86	186.011		28.86	85.272
28.88	288.83		28.88	184.372		28.88	84.4351
28.9	288.008		28.9	186.12		28.9	85.1883
28.92	289.24		28.92	185.792		28.92	84.6862
28.94	287.392		28.94	185.246		28.94	84.5188
28.96	287.803		28.96	184.153		28.96	84.3515
28.98	286.982		28.98	184.809		28.98	85.9414
29	287.598		29	184.153		29	86.6109
29.02	288.008		29.02	185.355		29.02	86.6109
29.04	287.803		29.04	185.355		29.04	86.1925
29.06	287.392		29.06	184.59		29.06	85.9414
29.08	286.776		29.08	185.137		29.08	86.4435
29.1	285.339		29.1	183.825		29.1	85.9414
29.12	287.803		29.12	185.137		29.12	86.1925
29.14	288.83		29.14	184.918		29.14	85.8577
29.16	288.008		29.16	185.027		29.16	86.3598
29.18	285.339		29.18	184.918		29.18	86.3598
29.2	286.16		29.2	183.716		29.2	86.6109
29.22	290.678		29.22	184.044		29.22	86.5272
29.24	288.419		29.24	184.59		29.24	85.9414
29.26	286.365		29.26	184.044		29.26	86.4435
29.28	287.803		29.28	183.388		29.28	86.8619
29.3	286.16		29.3	184.918		29.3	87.1967
29.32	289.24		29.32	183.607		29.32	86.9456
29.34	285.955		29.34	185.246		29.34	86.6109
29.36	289.856		29.36	184.481		29.36	86.4435
29.38	288.419		29.38	184.262		29.38	85.523
29.4	287.598		29.4	183.497		29.4	86.1925
29.42	287.598		29.42	185.355		29.42	86.4435
29.44	287.803		29.44	184.372		29.44	86.0251
29.46	288.008		29.46	184.481		29.46	84.6025
29.48	287.392		29.48	183.825		29.48	85.3556
29.5	287.392		29.5	184.153		29.5	85.6904
29.52	289.035		29.52	183.607		29.52	84.1004
29.54	289.035		29.54	183.825		29.54	84.2678
29.56	294.374		29.56	183.279		29.56	84.1841
29.58	297.248		29.58	184.918		29.58	83.5983
29.6	294.579		29.6	184.59		29.6	84.6862
29.62	301.15		29.62	183.825		29.62	84.6025
29.64	304.846		29.64	184.153		29.64	84.7699
29.66	304.641		29.66	184.262		29.66	85.1046
29.68	307.31		29.68	185.027		29.68	85.1046
29.7	311.828		29.7	184.481		29.7	87.4477
29.72	310.595		29.72	186.12		29.72	89.6234
29.74	310.39		29.74	189.18		29.74	96.318
29.76	307.721		29.76	189.18		29.76	101.088
29.78	309.158		29.78	191.475		29.78	107.531
29.8	311.622		29.8	192.35		29.8	109.791
29.82	311.622		29.82	192.35		29.82	105.272
29.84	317.166		29.84	194.754		29.84	103.849
29.86	307.31		29.86	193.77		29.86	102.176
29.88	308.131		29.88	194.645		29.88	97.0711
29.9	307.105		29.9	192.678		29.9	95.3975
29.92	307.721		29.92	193.77		29.92	90.8787
29.94	305.667		29.94	194.317		29.94	87.1967
29.96	309.569		29.96	191.803		29.96	86.3598
29.98	303.409		29.98	191.803		29.98	84.7699
30	303.819		30	191.148		30	84.7699
30.02	303.614		30.02	189.29		30.02	83.682
30.04	299.097		30.04	186.885		30.04	84.4351
30.06	295.811		30.06	186.011		30.06	84.0167
30.08	296.427		30.08	185.574		30.08	83.682
30.1	292.32		30.1	184.481		30.1	83.7657
30.12	290.883		30.12	184.59		30.12	83.5146
30.14	289.856		30.14	183.388		30.14	85.1046
30.16	290.062		30.16	183.169		30.16	84.3515
30.18	288.624		30.18	183.934		30.18	83.1799
30.2	286.776		30.2	183.825		30.2	83.5146
30.22	287.803		30.22	184.699		30.22	83.933
30.24	286.365		30.24	184.918		30.24	83.933
30.26	288.83		30.26	183.607		30.26	83.8494
30.28	286.571		30.28	182.951		30.28	83.0962
30.3	287.187		30.3	183.169		30.3	83.933
30.32	288.008		30.32	183.825		30.32	83.5146
30.34	290.472		30.34	183.716		30.34	83.8494
30.36	288.419		30.36	183.716		30.36	84.4351
30.38	287.598		30.38	183.279		30.38	83.3473
30.4	287.598		30.4	183.934		30.4	83.0126
30.42	287.803		30.42	183.716		30.42	83.5146
30.44	288.008		30.44	184.044		30.44	83.0962
30.46	290.062		30.46	182.842		30.46	83.1799
30.48	286.776		30.48	184.699		30.48	84.9372
30.5	287.598		30.5	184.044		30.5	84.4351
30.52	288.214		30.52	183.279		30.52	84.1841
30.54	287.598		30.54	182.951		30.54	83.1799
30.56	285.955		30.56	182.077		30.56	84.6862
30.58	287.187		30.58	182.732		30.58	83.431
30.6	288.214		30.6	182.514		30.6	83.682
30.62	286.776		30.62	184.153		30.62	82.5941
30.64	286.571		30.64	183.279		30.64	83.2636
30.66	287.187		30.66	183.497		30.66	82.6778
30.68	289.035		30.68	183.825		30.68	84.1841
30.7	288.214		30.7	182.842		30.7	83.8494
30.72	285.955		30.72	182.732		30.72	84.0167
30.74	285.955		30.74	183.607		30.74	83.682
30.76	286.16		30.76	184.044		30.76	84.0167
30.78	286.776		30.78	183.934		30.78	84.1004
30.8	287.187		30.8	183.825		30.8	83.682
30.82	288.624		30.82	184.372		30.82	83.0126
30.84	287.187		30.84	183.279		30.84	83.7657
30.86	287.598		30.86	183.825		30.86	83.5983
30.88	287.392		30.88	183.279		30.88	83.0962
30.9	287.392		30.9	183.279		30.9	83.682
30.92	285.544		30.92	182.514		30.92	83.5146
30.94	287.187		30.94	183.06		30.94	83.682
30.96	288.214		30.96	183.06		30.96	83.5146
30.98	285.955		30.98	183.388		30.98	83.431
31	284.312		31	182.623		31	83.2636
31.02	287.598		31.02	183.934		31.02	83.8494
31.04	287.187		31.04	182.951		31.04	83.3473
31.06	287.598		31.06	182.842		31.06	83.1799
31.08	286.16		31.08	183.169		31.08	82.6778
31.1	286.982		31.1	183.279		31.1	83.5146
31.12	286.16		31.12	183.279		31.12	83.431
31.14	287.187		31.14	182.951		31.14	83.5983
31.16	287.803		31.16	183.279		31.16	83.5146
31.18	287.598		31.18	182.514		31.18	83.3473
31.2	286.982		31.2	183.388		31.2	83.3473
31.22	286.16		31.22	182.842		31.22	84.2678
31.24	285.133		31.24	181.967		31.24	83.1799
31.26	287.187		31.26	183.279		31.26	83.2636
31.28	286.982		31.28	182.842		31.28	83.5983
31.3	286.16		31.3	183.825		31.3	83.7657
31.32	288.419		31.32	183.607		31.32	84.1004
31.34	288.419		31.34	184.372		31.34	83.682
31.36	286.776		31.36	183.169		31.36	83.5146
31.38	286.776		31.38	182.077		31.38	82.4268
31.4	286.571		31.4	184.153		31.4	83.5146
31.42	286.16		31.42	184.59		31.42	83.3473
31.44	288.008		31.44	183.169		31.44	83.3473
31.46	287.187		31.46	183.825		31.46	83.7657
31.48	286.16		31.48	183.169		31.48	83.7657
31.5	286.776		31.5	183.279		31.5	82.8452
31.52	287.187		31.52	183.607		31.52	83.3473
31.54	287.598		31.54	183.497		31.54	82.4268
31.56	285.955		31.56	183.825		31.56	83.431
31.58	285.749		31.58	183.716		31.58	83.5146
31.6	288.419		31.6	183.716		31.6	83.5146
31.62	285.955		31.62	184.481		31.62	83.0962
31.64	287.392		31.64	183.06		31.64	83.1799
31.66	287.187		31.66	183.716		31.66	82.9289
31.68	289.24		31.68	183.825		31.68	82.9289
31.7	288.214		31.7	183.497		31.7	82.1757
31.72	285.955		31.72	183.388		31.72	83.0962
31.74	288.008		31.74	183.607		31.74	83.5146
31.76	284.517		31.76	184.153		31.76	84.0167
31.78	285.339		31.78	183.825		31.78	83.2636
31.8	286.982		31.8	183.169		31.8	82.6778
31.82	287.598		31.82	183.279		31.82	82.9289
31.84	287.598		31.84	183.825		31.84	83.8494
31.86	288.214		31.86	184.153		31.86	83.682
31.88	286.571		31.88	183.607		31.88	82.5941
31.9	287.598		31.9	183.279		31.9	82.7615
31.92	286.776		31.92	183.497		31.92	82.3431
31.94	286.571		31.94	182.842		31.94	82.9289
31.96	286.571		31.96	182.732		31.96	83.3473
31.98	286.16		31.98	183.607		31.98	83.5983
32	287.803		32	183.497		32	83.3473
32.02	287.803		32.02	184.262		32.02	83.431
32.04	286.16		32.04	183.169		32.04	82.9289
32.06	286.776		32.06	182.732		32.06	82.5105
32.08	287.187		32.08	184.59		32.08	82.5105
32.1	285.133		32.1	183.388		32.1	82.5941
32.12	286.776		32.12	183.06		32.12	83.3473
32.14	285.544		32.14	182.842		32.14	82.9289
32.16	287.392		32.16	183.497		32.16	83.682
32.18	286.16		32.18	181.967		32.18	83.8494
32.2	288.419		32.2	182.514		32.2	83.7657
32.22	285.133		32.22	183.279		32.22	84.1004
32.24	286.982		32.24	183.497		32.24	84.2678
32.26	286.571		32.26	184.044		32.26	84.1004
32.28	286.365		32.28	182.732		32.28	84.1004
32.3	285.955		32.3	184.262		32.3	83.3473
32.32	288.83		32.32	184.481		32.32	83.5983
32.34	288.214		32.34	184.044		32.34	84.7699
32.36	286.16		32.36	183.497		32.36	83.5146
32.38	288.008		32.38	183.497		32.38	84.4351
32.4	288.419		32.4	183.279		32.4	84.6025
32.42	285.955		32.42	185.027		32.42	84.1841
32.44	286.365		32.44	183.934		32.44	84.1004
32.46	286.571		32.46	182.732		32.46	83.933
32.48	286.776		32.48	183.716		32.48	84.6025
32.5	287.803		32.5	183.934		32.5	84.1004
32.52	286.776		32.52	183.825		32.52	83.7657
32.54	284.312		32.54	183.825		32.54	83.682
32.56	287.392		32.56	184.262		32.56	83.7657
32.58	289.856		32.58	182.951		32.58	83.5983
32.6	286.365		32.6	183.825		32.6	83.682
32.62	288.419		32.62	184.372		32.62	82.6778
32.64	288.008		32.64	183.388		32.64	83.2636
32.66	287.803		32.66	184.153		32.66	83.7657
32.68	286.776		32.68	184.153		32.68	84.2678
32.7	287.392		32.7	183.934		32.7	83.5983
32.72	288.419		32.72	184.262		32.72	83.8494
32.74	286.365		32.74	182.951		32.74	84.1841
32.76	288.214		32.76	183.388		32.76	84.2678
32.78	288.83		32.78	184.044		32.78	84.6025
32.8	289.446		32.8	183.607		32.8	84.5188
32.82	287.598		32.82	184.59		32.82	84.6025
32.84	286.982		32.84	184.59		32.84	84.9372
32.86	288.214		32.86	186.011		32.86	84.3515
32.88	286.571		32.88	184.044		32.88	84.3515
32.9	290.062		32.9	183.497		32.9	83.8494
32.92	286.16		32.92	183.716		32.92	84.6862
32.94	289.446		32.94	183.825		32.94	84.7699
32.96	287.392		32.96	182.951		32.96	85.0209
32.98	287.392		32.98	183.497		32.98	85.523
33	288.419		33	184.699		33	84.6025
33.02	287.187		33.02	184.809		33.02	84.3515
33.04	288.214		33.04	185.574		33.04	85.272
33.06	292.115		33.06	184.809		33.06	84.9372
33.08	290.062		33.08	184.044		33.08	84.7699
33.1	294.374		33.1	184.372		33.1	84.6025
33.12	300.945		33.12	185.792		33.12	85.7741
33.14	307.721		33.14	184.918		33.14	84.7699
33.16	312.033		33.16	185.902		33.16	85.8577
33.18	315.524		33.18	184.918		33.18	86.6109
33.2	323.121		33.2	184.481		33.2	87.2803
33.22	333.183		33.22	185.574		33.22	87.8661
33.24	334.825		33.24	187.76		33.24	89.205
33.26	347.146		33.26	188.852		33.26	92.0502
33.28	351.458		33.28	191.585		33.28	95.0628
33.3	359.055		33.3	195.847		33.3	102.343
33.32	355.77		33.32	203.934		33.32	115.23
33.34	365.216		33.34	215.301		33.34	138.075
33.36	370.349		33.36	227.978		33.36	160.084
33.38	380		33.38	235.628		33.38	173.975
33.4	371.581		33.4	246.776		33.4	180
33.42	376.509		33.42	252.568		33.42	178.494
33.44	369.528		33.44	267.978		33.44	172.05
33.46	376.304		33.46	280.109		33.46	158.577
33.48	374.045		33.48	279.235		33.48	143.347
33.5	369.938		33.5	275.738		33.5	133.473
33.52	372.402		33.52	279.344		33.52	119.331
33.54	363.573		33.54	273.552		33.54	108.368
33.56	358.85		33.56	271.257		33.56	99.6653
33.58	357.413		33.58	258.142		33.58	92.1339
33.6	350.842		33.6	243.607		33.6	89.205
33.62	342.628		33.62	230.492		33.62	88.7029
33.64	338.727		33.64	220.219		33.64	87.6151
33.66	323.943		33.66	215.847		33.66	87.0293
33.68	316.14		33.68	204.372		33.68	86.0251
33.7	306.489		33.7	194.754		33.7	85.4393
33.72	302.793		33.72	188.743		33.72	85.7741
33.74	299.097		33.74	188.087		33.74	85.1883
33.76	295.4		33.76	186.776		33.76	85.6067
33.78	293.963		33.78	185.683		33.78	83.933
33.8	290.472		33.8	185.792		33.8	85.0209
33.82	290.062		33.82	185.792		33.82	85.3556
33.84	290.883		33.84	185.355		33.84	85.1046
33.86	286.776		33.86	185.902		33.86	84.0167
33.88	289.651		33.88	185.355		33.88	83.5146
33.9	288.419		33.9	185.902		33.9	83.5146
33.92	287.598		33.92	184.918		33.92	85.1046
33.94	288.214		33.94	185.683		33.94	85.1046
33.96	287.598		33.96	184.59		33.96	83.682
33.98	286.982		33.98	184.372		33.98	83.5983
34	286.365		34	185.355		34	84.2678
34.02	286.365		34.02	184.699		34.02	84.1004
34.04	287.392		34.04	184.918		34.04	83.431
34.06	286.16		34.06	185.027		34.06	83.682
34.08	286.571		34.08	183.825		34.08	83.3473
34.1	285.955		34.1	184.481		34.1	83.0962
34.12	288.83		34.12	184.372		34.12	84.0167
34.14	286.776		34.14	183.279		34.14	84.1841
34.16	286.982		34.16	183.934		34.16	84.0167
34.18	285.749		34.18	183.279		34.18	82.9289
34.2	286.365		34.2	183.497		34.2	82.7615
34.22	287.392		34.22	183.825		34.22	83.7657
34.24	286.365		34.24	183.169		34.24	84.6025
34.26	287.392		34.26	183.825		34.26	83.3473
34.28	286.776		34.28	183.716		34.28	83.8494
34.3	284.928		34.3	182.951		34.3	83.3473
34.32	287.187		34.32	184.481		34.32	84.0167
34.34	286.982		34.34	183.06		34.34	83.933
34.36	287.392		34.36	183.279		34.36	83.8494
34.38	288.83		34.38	183.279		34.38	84.1841
34.4	286.776		34.4	182.951		34.4	83.5146
34.42	286.571		34.42	184.044		34.42	83.5983
34.44	288.214		34.44	183.825		34.44	82.9289
34.46	287.803		34.46	183.934		34.46	83.5983
34.48	288.008		34.48	183.607		34.48	84.7699
34.5	285.955		34.5	182.842		34.5	83.431
34.52	285.749		34.52	182.623		34.52	83.5983
34.54	286.16		34.54	182.842		34.54	83.8494
34.56	286.16		34.56	183.06		34.56	83.682
34.58	285.339		34.58	183.388		34.58	83.1799
34.6	286.365		34.6	184.153		34.6	83.5146
34.62	285.544		34.62	182.842		34.62	82.9289
34.64	287.598		34.64	182.186		34.64	83.933
34.66	288.008		34.66	183.497		34.66	83.3473
34.68	287.803		34.68	183.607		34.68	83.7657
34.7	287.598		34.7	184.262		34.7	84.1841
34.72	285.749		34.72	183.716		34.72	82.5941
34.74	285.339		34.74	183.06		34.74	84.1004
34.76	285.339		34.76	183.169		34.76	84.2678
34.78	286.571		34.78	182.951		34.78	83.431
34.8	285.749		34.8	183.934		34.8	83.3473
34.82	288.83		34.82	182.842		34.82	84.1004
34.84	288.83		34.84	183.06		34.84	83.933
34.86	287.392		34.86	182.404		34.86	83.7657
34.88	287.598		34.88	183.716		34.88	83.5146
34.9	288.624		34.9	183.388		34.9	84.6025
34.92	285.749		34.92	182.951		34.92	84.0167
34.94	286.776		34.94	183.279		34.94	82.9289
34.96	287.187		34.96	183.388		34.96	82.8452
34.98	286.16		34.98	183.607		34.98	82.5941
35	287.187		35	182.842		35	83.682
35.02	285.749		35.02	183.497		35.02	83.431
35.04	286.571		35.04	183.06		35.04	82.6778
35.06	287.598		35.06	183.607		35.06	82.7615
35.08	286.571		35.08	183.279		35.08	83.3473
35.1	286.16		35.1	182.842		35.1	83.5146
35.12	287.803		35.12	183.279		35.12	82.5941
35.14	285.544		35.14	183.607		35.14	83.0126
35.16	284.723		35.16	183.607		35.16	83.5146
35.18	286.16		35.18	183.279		35.18	83.3473
35.2	286.16		35.2	183.825		35.2	83.5983
35.22	286.571		35.22	183.06		35.22	83.933
35.24	285.339		35.24	182.186		35.24	83.682
35.26	286.16		35.26	183.279		35.26	83.933
35.28	286.571		35.28	183.388		35.28	83.682
35.3	284.928		35.3	183.607		35.3	83.3473
35.32	285.544		35.32	183.716		35.32	83.3473
35.34	285.955		35.34	183.716		35.34	83.682
35.36	287.803		35.36	183.388		35.36	82.9289
35.38	285.955		35.38	183.497		35.38	83.0962
35.4	286.365		35.4	182.514		35.4	83.0126
35.42	286.982		35.42	182.404		35.42	83.682
35.44	284.928		35.44	183.497		35.44	83.7657
35.46	284.517		35.46	182.732		35.46	83.8494
35.48	285.749		35.48	182.842		35.48	83.2636
35.5	285.955		35.5	184.044		35.5	84.1841
35.52	287.187		35.52	183.825		35.52	84.8536
35.54	285.544		35.54	183.169		35.54	84.0167
35.56	285.544		35.56	183.607		35.56	83.431
35.58	289.035		35.58	183.716		35.58	84.6862
35.6	286.982		35.6	183.06		35.6	84.4351
35.62	287.598		35.62	183.934		35.62	83.5983
35.64	289.035		35.64	182.514		35.64	83.933
35.66	287.187		35.66	181.967		35.66	83.933
35.68	285.955		35.68	182.732		35.68	84.4351
35.7	287.187		35.7	183.607		35.7	84.9372
35.72	286.365		35.72	183.934		35.72	85.4393
35.74	287.598		35.74	182.514		35.74	85.1046
35.76	285.749		35.76	182.732		35.76	84.1004
35.78	285.339		35.78	183.716		35.78	85.1883
35.8	285.955		35.8	182.951		35.8	84.3515
35.82	285.749		35.82	182.732		35.82	83.3473
35.84	285.955		35.84	182.623		35.84	83.5983
35.86	285.955		35.86	183.06		35.86	84.1004
35.88	286.16		35.88	183.06		35.88	83.7657
35.9	285.133		35.9	183.279		35.9	83.431
35.92	285.339		35.92	183.279		35.92	83.431
35.94	286.571		35.94	184.044		35.94	83.933
35.96	287.392		35.96	183.497		35.96	84.1004
35.98	286.16		35.98	183.497		35.98	85.1046
36	283.491		36	183.279		36	83.682
36.02	286.365		36.02	183.388		36.02	84.3515
36.04	286.776		36.04	182.951		36.04	83.431
36.06	286.571		36.06	183.825		36.06	83.7657
36.08	285.339		36.08	183.497		36.08	84.2678
36.1	285.544		36.1	183.825		36.1	84.2678
36.12	286.16		36.12	183.934		36.12	82.9289
36.14	288.419		36.14	183.825		36.14	83.2636
36.16	286.365		36.16	183.497		36.16	84.7699
36.18	286.982		36.18	183.06		36.18	83.5983
36.2	286.16		36.2	183.497		36.2	84.6862
36.22	285.133		36.22	184.809		36.22	84.4351
36.24	286.16		36.24	182.951		36.24	84.2678
36.26	285.955		36.26	183.607		36.26	84.1004
36.28	286.16		36.28	183.716		36.28	83.2636
36.3	286.365		36.3	184.153		36.3	84.2678
36.32	286.982		36.32	184.044		36.32	84.4351
36.34	286.776		36.34	183.279		36.34	84.4351
36.36	287.598		36.36	182.623		36.36	83.5983
36.38	286.365		36.38	183.388		36.38	84.2678
36.4	287.803		36.4	184.809		36.4	84.2678
36.42	291.499		36.42	184.044		36.42	85.1046
36.44	291.704		36.44	183.497		36.44	85.6067
36.46	289.856		36.46	184.262		36.46	84.6025
36.48	294.784		36.48	184.372		36.48	84.7699
36.5	296.427		36.5	183.497		36.5	84.6025
36.52	297.454		36.52	184.262		36.52	85.523
36.54	296.632		36.54	185.137		36.54	86.3598
36.56	302.793		36.56	186.667		36.56	88.3682
36.58	300.534		36.58	188.087		36.58	90.4603
36.6	304.025		36.6	189.399		36.6	96.318
36.62	304.025		36.62	195.847		36.62	103.598
36.64	307.721		36.64	198.579		36.64	117.49
36.66	304.846		36.66	199.344		36.66	118.577
36.68	308.131		36.68	202.951		36.68	121.339
36.7	308.131		36.7	208.087		36.7	119.247
36.72	304.23		36.72	212.35		36.72	115.481
36.74	308.542		36.74	212.896		36.74	113.64
36.76	307.926		36.76	217.377		36.76	109.205
36.78	311.006		36.78	215.082		36.78	106.862
36.8	309.979		36.8	214.536		36.8	102.929
36.82	305.873		36.82	215.956		36.82	98.4937
36.84	304.641		36.84	215.519		36.84	93.3891
36.86	304.025		36.86	208.852		36.86	89.9582
36.88	303.614		36.88	203.279		36.88	88.2845
36.9	298.686		36.9	198.47		36.9	86.9456
36.92	295.4		36.92	197.049		36.92	85.6904
36.94	294.374		36.94	195.191		36.94	85.8577
36.96	291.91		36.96	190.82		36.96	84.4351
36.98	290.472		36.98	187.541		36.98	84.7699
37	289.035		37	185.902		37	83.8494
37.02	289.446		37.02	185.027		37.02	84.2678
37.04	289.446		37.04	184.372		37.04	83.0962
37.06	289.856		37.06	183.934		37.06	84.6025
37.08	288.624		37.08	184.372		37.08	84.3515
37.1	286.776		37.1	183.716		37.1	83.8494
37.12	286.776		37.12	183.388		37.12	83.1799
37.14	285.749		37.14	182.842		37.14	83.8494
37.16	285.749		37.16	182.077		37.16	83.5983
37.18	285.955		37.18	183.06		37.18	83.431
37.2	285.955		37.2	183.279		37.2	83.5983
37.22	289.035		37.22	183.388		37.22	83.5146
37.24	288.419		37.24	183.169		37.24	82.6778
37.26	286.16		37.26	184.262		37.26	83.3473
37.28	285.955		37.28	184.262		37.28	83.431
37.3	284.928		37.3	182.295		37.3	82.8452
37.32	286.365		37.32	182.732		37.32	83.0962
37.34	287.598		37.34	183.169		37.34	83.682
37.36	287.392		37.36	182.732		37.36	84.1841
37.38	286.571		37.38	184.262		37.38	84.6025
37.4	286.776		37.4	183.607		37.4	84.2678
37.42	285.339		37.42	183.169		37.42	83.5983
37.44	284.312		37.44	183.279		37.44	84.1004
37.46	285.339		37.46	183.934		37.46	83.0962
37.48	284.517		37.48	182.404		37.48	82.2594
37.5	288.214		37.5	182.514		37.5	83.1799
37.52	284.723		37.52	182.842		37.52	82.7615
37.54	285.955		37.54	183.06		37.54	82.3431
37.56	287.392		37.56	182.842		37.56	82.0084
37.58	285.133		37.58	182.842		37.58	83.0962
37.6	285.749		37.6	183.169		37.6	83.5983
37.62	285.133		37.62	183.825		37.62	83.5983
37.64	286.365		37.64	183.169		37.64	83.431
37.66	285.544		37.66	183.169		37.66	83.1799
37.68	284.723		37.68	182.951		37.68	82.8452
37.7	285.339		37.7	182.186		37.7	83.431
37.72	284.312		37.72	183.716		37.72	82.7615
37.74	285.749		37.74	183.388		37.74	82.5941
37.76	285.955		37.76	181.749		37.76	83.3473
37.78	284.928		37.78	182.623		37.78	83.5146
37.8	286.365		37.8	182.623		37.8	83.5983
37.82	286.571		37.82	183.279		37.82	83.431
37.84	286.365		37.84	183.169		37.84	83.1799
37.86	285.133		37.86	183.06		37.86	83.0126
37.88	285.955		37.88	183.716		37.88	83.2636
37.9	286.365		37.9	183.388		37.9	82.5941
37.92	286.365		37.92	182.951		37.92	83.2636
37.94	286.16		37.94	182.951		37.94	82.5941
37.96	286.16		37.96	182.951		37.96	82.6778
37.98	285.749		37.98	182.732		37.98	83.0126
38	285.955		38	182.295		38	82.4268
38.02	287.187		38.02	182.842		38.02	83.431
38.04	285.544		38.04	183.388		38.04	83.5983
38.06	285.955		38.06	182.842		38.06	83.682
38.08	286.365		38.08	183.169		38.08	83.3473
38.1	286.16		38.1	183.169		38.1	83.1799
38.12	287.598		38.12	182.077		38.12	83.1799
38.14	285.339		38.14	182.514		38.14	82.2594
38.16	286.365		38.16	183.06		38.16	83.0126
38.18	284.928		38.18	183.169		38.18	83.5146
38.2	286.16		38.2	182.732		38.2	83.1799
38.22	287.187		38.22	182.842		38.22	82.1757
38.24	285.544		38.24	182.732		38.24	82.3431
38.26	286.982		38.26	183.279		38.26	83.933
38.28	286.16		38.28	182.951		38.28	83.1799
38.3	287.187		38.3	183.279		38.3	83.0962
38.32	287.803		38.32	182.404		38.32	83.0126
38.34	285.339		38.34	182.404		38.34	82.4268
38.36	286.365		38.36	183.06		38.36	83.1799
38.38	285.749		38.38	182.951		38.38	83.7657
38.4	285.339		38.4	182.186		38.4	82.7615
38.42	285.339		38.42	183.169		38.42	83.0126
38.44	284.107		38.44	183.716		38.44	83.5983
38.46	285.749		38.46	182.514		38.46	82.2594
38.48	285.133		38.48	181.749		38.48	82.8452
38.5	286.16		38.5	183.607		38.5	82.0921
38.52	285.955		38.52	182.077		38.52	83.431
38.54	284.517		38.54	182.514		38.54	82.6778
38.56	285.749		38.56	182.842		38.56	83.5146
38.58	285.133		38.58	183.169		38.58	83.1799
38.6	285.544		38.6	183.716		38.6	83.933
38.62	283.901		38.62	182.186		38.62	83.8494
38.64	285.749		38.64	182.295		38.64	82.9289
38.66	285.749		38.66	182.842		38.66	83.431
38.68	285.749		38.68	183.06		38.68	83.7657
38.7	285.544		38.7	182.514		38.7	82.0921
38.72	285.749		38.72	182.514		38.72	84.1004
38.74	284.723		38.74	182.732		38.74	82.6778
38.76	284.928		38.76	182.404		38.76	83.431
38.78	286.16		38.78	182.077		38.78	83.0962
38.8	285.339		38.8	182.623		38.8	83.3473
38.82	285.339		38.82	182.623		38.82	83.1799
38.84	286.982		38.84	182.186		38.84	83.1799
38.86	285.133		38.86	182.295		38.86	82.9289
38.88	286.16		38.88	182.623		38.88	82.9289
38.9	286.365		38.9	183.279		38.9	83.5146
38.92	286.571		38.92	183.169		38.92	82.8452
38.94	287.803		38.94	183.388		38.94	83.933
38.96	284.928		38.96	182.404		38.96	83.0126
38.98	284.723		38.98	182.623		38.98	82.4268
39	287.392		39	182.623		39	82.7615
39.02	282.875		39.02	182.842		39.02	83.2636
39.04	283.901		39.04	182.404		39.04	82.3431
39.06	283.901		39.06	183.279		39.06	83.682
39.08	288.008		39.08	183.169		39.08	83.3473
39.1	283.491		39.1	183.169		39.1	83.5983
39.12	286.16		39.12	183.169		39.12	83.0126
39.14	283.696		39.14	183.169		39.14	83.1799
39.16	283.901		39.16	182.295		39.16	83.2636
39.18	286.571		39.18	182.732		39.18	83.933
39.2	286.16		39.2	182.842		39.2	83.8494
39.22	284.517		39.22	183.607		39.22	83.431
39.24	284.928		39.24	182.951		39.24	83.7657
39.26	285.133		39.26	182.951		39.26	84.0167
39.28	284.723		39.28	182.842		39.28	83.0126
39.3	285.749		39.3	182.623		39.3	83.3473
39.32	284.723		39.32	182.295		39.32	83.1799
39.34	285.749		39.34	182.295		39.34	83.8494
39.36	285.339		39.36	182.514		39.36	83.5146
39.38	284.312		39.38	183.06		39.38	82.9289
39.4	285.955		39.4	183.169		39.4	83.2636
39.42	285.749		39.42	182.077		39.42	83.3473
39.44	285.133		39.44	182.077		39.44	83.3473
39.46	286.365		39.46	182.732		39.46	83.1799
39.48	285.544		39.48	182.732		39.48	83.0962
39.5	285.544		39.5	182.404		39.5	82.7615
39.52	286.365		39.52	182.732		39.52	83.0126
39.54	285.339		39.54	182.514		39.54	82.7615
39.56	284.312		39.56	182.295		39.56	82.7615
39.58	284.517		39.58	183.169		39.58	83.2636
39.6	286.365		39.6	182.842		39.6	82.4268
39.62	285.339		39.62	183.497		39.62	82.8452
39.64	285.339		39.64	182.514		39.64	83.431
39.66	284.723		39.66	182.842		39.66	82.7615
39.68	283.696		39.68	182.951		39.68	83.431
39.7	284.723		39.7	182.623		39.7	83.0962
39.72	286.365		39.72	182.295		39.72	83.0962
39.74	285.339		39.74	182.732		39.74	82.6778
39.76	284.723		39.76	183.169		39.76	82.4268
39.78	286.776		39.78	182.404		39.78	82.6778
39.8	284.723		39.8	182.732		39.8	82.4268
39.82	284.107		39.82	183.279		39.82	82.5941
39.84	284.517		39.84	182.842		39.84	83.0126
39.86	285.339		39.86	183.06		39.86	82.1757
39.88	286.776		39.88	182.732		39.88	83.1799
39.9	285.133		39.9	182.623		39.9	82.4268
39.92	285.955		39.92	182.295		39.92	82.4268
39.94	284.517		39.94	182.186		39.94	82.0084
39.96	284.312		39.96	182.514		39.96	83.0962
39.98	285.339		39.98	181.858		39.98	83.1799
40	285.133		40	183.607		40	82.5105
40.02	284.107		40.02	182.404		40.02	83.2636
40.04	286.365		40.04	182.842		40.04	82.5105
40.06	285.544		40.06	183.169		40.06	82.1757
40.08	285.133		40.08	182.186		40.08	82.1757
40.1	286.982		40.1	182.842		40.1	83.2636
40.12	284.928		40.12	182.842		40.12	83.5146
40.14	284.107		40.14	182.295		40.14	82.0084
40.16	284.312		40.16	182.295		40.16	82.5941
40.18	286.982		40.18	182.514		40.18	83.0962
40.2	285.133		40.2	182.732		40.2	83.0962
40.22	283.901		40.22	182.295		40.22	82.4268
40.24	286.16		40.24	182.404		40.24	82.3431
40.26	287.392		40.26	182.186		40.26	82.8452
40.28	285.133		40.28	182.295		40.28	83.1799
40.3	284.723		40.3	183.388		40.3	83.7657
40.32	285.339		40.32	182.077		40.32	83.0126
40.34	285.339		40.34	183.06		40.34	83.0962
40.36	285.133		40.36	183.06		40.36	83.0962
40.38	283.285		40.38	183.497		40.38	82.5105
40.4	285.133		40.4	182.623		40.4	82.6778
40.42	285.339		40.42	182.404		40.42	82.2594
40.44	284.517		40.44	182.514		40.44	82.5105
40.46	285.749		40.46	182.951		40.46	82.5105
40.48	284.107		40.48	182.186		40.48	82.5941
40.5	286.16		40.5	182.842		40.5	82.7615
40.52	285.133		40.52	183.279		40.52	82.3431
40.54	285.955		40.54	182.732		40.54	83.2636
40.56	285.339		40.56	183.169		40.56	83.933
40.58	285.339		40.58	182.077		40.58	82.9289
40.6	285.749		40.6	183.607		40.6	82.5105
40.62	285.749		40.62	182.404		40.62	83.0126
40.64	285.544		40.64	182.732		40.64	82.0084
40.66	284.312		40.66	182.842		40.66	82.7615
40.68	285.749		40.68	181.967		40.68	82.9289
40.7	283.696		40.7	182.732		40.7	82.6778
40.72	286.982		40.72	182.404		40.72	82.7615
40.74	285.544		40.74	182.404		40.74	82.4268
40.76	286.571		40.76	182.842		40.76	82.0084
40.78	285.339		40.78	183.169		40.78	82.7615
40.8	283.901		40.8	183.279		40.8	83.1799
40.82	285.339		40.82	183.06		40.82	83.0126
40.84	286.16		40.84	183.388		40.84	82.7615
40.86	284.723		40.86	184.809		40.86	83.1799
40.88	284.517		40.88	186.448		40.88	83.2636
40.9	285.133		40.9	187.432		40.9	82.8452
40.92	283.901		40.92	184.59		40.92	83.0126
40.94	285.133		40.94	183.934		40.94	82.5105
40.96	285.133		40.96	182.842		40.96	82.5105
40.98	283.696		40.98	183.279		40.98	83.682
41	284.517		41	185.355		41	82.5941
41.02	286.16		41.02	184.262		41.02	82.7615
41.04	286.365		41.04	183.497		41.04	82.7615
41.06	285.339		41.06	181.749		41.06	82.4268
41.08	285.749		41.08	182.951		41.08	82.9289
41.1	285.955		41.1	182.186		41.1	82.5941
41.12	284.928		41.12	182.077		41.12	82.9289
41.14	284.312		41.14	183.06		41.14	82.6778
41.16	285.749		41.16	182.732		41.16	82.3431
41.18	284.928		41.18	182.514		41.18	82.5941
41.2	284.517		41.2	182.077		41.2	83.0962
41.22	283.901		41.22	182.186		41.22	82.7615
41.24	284.107		41.24	182.514		41.24	83.0126
41.26	284.723		41.26	182.842		41.26	83.3473
41.28	284.107		41.28	182.623		41.28	83.0126
41.3	285.339		41.3	182.295		41.3	82.4268
41.32	285.133		41.32	182.186		41.32	83.1799
41.34	286.16		41.34	183.06		41.34	82.7615
41.36	284.312		41.36	182.186		41.36	82.1757
41.38	284.723		41.38	182.295		41.38	82.3431
41.4	285.133		41.4	182.951		41.4	82.3431
41.42	286.16		41.42	182.514		41.42	82.0921
41.44	285.749		41.44	181.967		41.44	82.8452
41.46	283.901		41.46	182.295		41.46	83.0962
41.48	285.133		41.48	182.514		41.48	82.3431
41.5	283.285		41.5	183.279		41.5	82.5941
41.52	284.928		41.52	183.169		41.52	82.6778
41.54	284.517		41.54	182.404		41.54	82.0084
41.56	284.928		41.56	182.623		41.56	82.6778
41.58	285.133		41.58	182.077		41.58	82.6778
41.6	284.928		41.6	181.858		41.6	82.3431
41.62	283.901		41.62	181.639		41.62	81.7573
41.64	284.312		41.64	182.077		41.64	82.1757
41.66	284.517		41.66	182.842		41.66	83.0126
41.68	284.928		41.68	183.169		41.68	82.7615
41.7	284.517		41.7	182.732		41.7	82.0084
41.72	284.517		41.72	182.077		41.72	83.2636
41.74	285.749		41.74	182.295		41.74	82.9289
41.76	285.955		41.76	181.967		41.76	82.7615
41.78	285.749		41.78	182.514		41.78	82.2594
41.8	284.723		41.8	182.404		41.8	82.5941
41.82	284.723		41.82	182.951		41.82	83.5983
41.84	283.696		41.84	182.732		41.84	82.9289
41.86	286.776		41.86	182.842		41.86	82.1757
41.88	286.982		41.88	182.951		41.88	82.0084
41.9	285.749		41.9	182.951		41.9	82.5105
41.92	285.133		41.92	182.842		41.92	82.8452
41.94	284.723		41.94	182.077		41.94	82.5105
41.96	285.339		41.96	181.53		41.96	82.1757
41.98	284.517		41.98	182.295		41.98	82.4268
42	283.285		42	182.186		42	83.1799
42.02	282.875		42.02	182.404		42.02	82.3431
42.04	284.723		42.04	182.514		42.04	82.3431
42.06	284.928		42.06	182.842		42.06	82.5941
42.08	284.928		42.08	183.169		42.08	82.6778
42.1	284.723		42.1	183.06		42.1	83.0126
42.12	284.928		42.12	182.623		42.12	83.7657
42.14	285.955		42.14	182.842		42.14	82.7615
42.16	285.339		42.16	182.623		42.16	82.4268
42.18	284.312		42.18	182.951		42.18	82.1757
42.2	285.133		42.2	183.388		42.2	81.0879
42.22	284.312		42.22	182.842		42.22	81.841
42.24	284.517		42.24	182.623		42.24	82.7615
42.26	286.365		42.26	182.732		42.26	82.0921
42.28	285.133		42.28	182.842		42.28	82.5105
42.3	285.749		42.3	183.279		42.3	83.0126
42.32	285.133		42.32	183.607		42.32	82.4268
42.34	284.928		42.34	182.404		42.34	83.0126
42.36	286.365		42.36	182.404		42.36	82.2594
42.38	284.517		42.38	183.169		42.38	82.1757
42.4	286.776		42.4	181.967		42.4	82.5941
42.42	285.339		42.42	183.06		42.42	82.8452
42.44	286.571		42.44	183.497		42.44	82.0921
42.46	285.544		42.46	182.951		42.46	83.0962
42.48	287.598		42.48	183.388		42.48	83.682
42.5	286.982		42.5	182.732		42.5	83.0126
42.52	286.982		42.52	183.825		42.52	83.2636
42.54	288.624		42.54	185.027		42.54	83.1799
42.56	285.544		42.56	184.699		42.56	83.1799
42.58	286.571		42.58	185.027		42.58	84.4351
42.6	286.776		42.6	185.574		42.6	84.6862
42.62	286.16		42.62	186.12		42.62	84.1004
42.64	287.598		42.64	187.541		42.64	83.5983
42.66	286.776		42.66	186.995		42.66	84.0167
42.68	287.598		42.68	188.743		42.68	83.2636
42.7	285.955		42.7	187.432		42.7	84.1841
42.72	287.187		42.72	188.087		42.72	83.8494
42.74	285.955		42.74	188.197		42.74	83.2636
42.76	287.187		42.76	186.23		42.76	82.9289
42.78	286.571		42.78	185.902		42.78	83.5983
42.8	287.187		42.8	185.464		42.8	84.0167
42.82	285.133		42.82	186.011		42.82	83.0126
42.84	284.312		42.84	184.262		42.84	83.5146
42.86	285.339		42.86	184.153		42.86	83.933
42.88	284.928		42.88	183.716		42.88	82.5105
42.9	285.133		42.9	184.809		42.9	82.3431
42.92	285.133		42.92	182.951		42.92	82.5941
42.94	285.339		42.94	182.623		42.94	82.5105
42.96	285.133		42.96	182.842		42.96	82.6778
42.98	284.723		42.98	182.186		42.98	83.0126
43	284.723		43	182.732		43	82.8452
43.02	284.928		43.02	182.732		43.02	82.3431
43.04	283.491		43.04	182.186		43.04	82.4268
43.06	286.16		43.06	183.169		43.06	82.8452
43.08	285.749		43.08	182.186		43.08	82.5941
43.1	283.491		43.1	182.186		43.1	82.5105
43.12	284.107		43.12	183.169		43.12	82.5105
43.14	283.901		43.14	181.967		43.14	82.2594
43.16	285.544		43.16	182.077		43.16	83.2636
43.18	285.544		43.18	182.295		43.18	81.9247
43.2	284.312		43.2	182.186		43.2	82.9289
43.22	284.928		43.22	182.186		43.22	82.5105
43.24	283.491		43.24	182.295		43.24	82.6778
43.26	283.491		43.26	182.077		43.26	83.2636
43.28	286.982		43.28	182.623		43.28	83.2636
43.3	285.749		43.3	181.967		43.3	82.9289
43.32	285.339		43.32	182.186		43.32	82.2594
43.34	285.955		43.34	181.967		43.34	82.3431
43.36	285.339		43.36	181.639		43.36	82.5941
43.38	284.517		43.38	182.077		43.38	82.2594
43.4	285.133		43.4	183.388		43.4	81.841
43.42	286.365		43.42	182.732		43.42	82.0084
43.44	285.955		43.44	182.186		43.44	82.1757
43.46	283.491		43.46	182.623		43.46	81.59
43.48	283.491		43.48	184.044		43.48	82.0921
43.5	284.928		43.5	182.514		43.5	82.6778
43.52	285.544		43.52	182.186		43.52	82.1757
43.54	285.749		43.54	182.295		43.54	81.9247
43.56	285.339		43.56	182.951		43.56	81.7573
43.58	285.133		43.58	182.514		43.58	82.0921
43.6	285.339		43.6	182.951		43.6	82.0921
43.62	285.339		43.62	182.732		43.62	82.0921
43.64	285.544		43.64	182.404		43.64	82.1757
43.66	284.928		43.66	183.388		43.66	81.9247
43.68	284.517		43.68	182.186		43.68	82.8452
43.7	283.901		43.7	182.295		43.7	81.9247
43.72	283.901		43.72	182.514		43.72	82.4268
43.74	284.107		43.74	182.295		43.74	81.841
43.76	286.365		43.76	182.951		43.76	82.8452
43.78	285.544		43.78	182.514		43.78	83.0962
43.8	285.133		43.8	182.623		43.8	82.7615
43.82	283.901		43.82	181.967		43.82	82.7615
43.84	282.875		43.84	181.639		43.84	82.1757
43.86	283.696		43.86	182.295		43.86	82.0921
43.88	283.285		43.88	181.749		43.88	82.0084
43.9	285.749		43.9	183.06		43.9	82.1757
43.92	284.723		43.92	182.404		43.92	82.1757
43.94	284.928		43.94	182.514		43.94	82.1757
43.96	285.339		43.96	182.623		43.96	81.5063
43.98	285.339		43.98	181.749		43.98	81.7573
44	285.955		44	182.077		44	82.7615
44.02	285.544		44.02	182.295		44.02	82.0921
44.04	285.133		44.04	182.514		44.04	82.5105
44.06	282.669		44.06	182.732		44.06	82.0921
44.08	283.491		44.08	181.749		44.08	82.1757
44.1	283.08		44.1	181.967		44.1	81.5063
44.12	284.517		44.12	182.842		44.12	82.3431
44.14	283.285		44.14	182.842		44.14	82.2594
44.16	282.669		44.16	182.186		44.16	81.841
44.18	283.696		44.18	182.404		44.18	82.6778
44.2	283.491		44.2	182.077		44.2	82.3431
44.22	284.928		44.22	181.421		44.22	82.0921
44.24	283.491		44.24	181.858		44.24	82.8452
44.26	284.517		44.26	182.295		44.26	83.0962
44.28	285.133		44.28	183.06		44.28	82.0921
44.3	284.517		44.3	181.858		44.3	82.7615
44.32	285.339		44.32	181.639		44.32	83.2636
44.34	284.312		44.34	181.639		44.34	83.682
44.36	284.928		44.36	182.623		44.36	82.2594
44.38	284.312		44.38	183.06		44.38	82.0921
44.4	284.517		44.4	182.732		44.4	82.1757
44.42	285.544		44.42	182.842		44.42	82.0084
44.44	285.955		44.44	182.077		44.44	82.5105
44.46	283.696		44.46	182.623		44.46	82.5105
44.48	284.517		44.48	182.295		44.48	82.5941
44.5	284.723		44.5	181.858		44.5	82.0921
44.52	285.133		44.52	181.967		44.52	81.5063
44.54	283.491		44.54	181.967		44.54	82.2594
44.56	285.339		44.56	182.623		44.56	81.7573
44.58	285.544		44.58	182.186		44.58	82.0921
44.6	283.696		44.6	181.749		44.6	82.2594
44.62	285.544		44.62	182.623		44.62	82.5105
44.64	284.517		44.64	183.06		44.64	82.1757
44.66	285.955		44.66	182.295		44.66	81.6736
44.68	285.544		44.68	181.749		44.68	82.5105
44.7	282.875		44.7	181.967		44.7	82.5941
44.72	286.16		44.72	182.404		44.72	82.3431
44.74	285.133		44.74	182.514		44.74	82.5105
44.76	284.312		44.76	182.077		44.76	82.5105
44.78	284.517		44.78	182.951		44.78	82.6778
44.8	283.285		44.8	182.295		44.8	82.7615
44.82	284.312		44.82	182.514		44.82	82.5105
44.84	283.696		44.84	182.295		44.84	82.9289
44.86	284.928		44.86	182.186		44.86	83.0962
44.88	286.365		44.88	182.732		44.88	82.6778
44.9	284.107		44.9	182.732		44.9	82.5105
44.92	283.901		44.92	182.951		44.92	82.3431
44.94	283.696		44.94	182.732		44.94	82.6778
44.96	285.749		44.96	182.623		44.96	82.6778
44.98	283.696		44.98	182.186		44.98	82.3431
45	285.133		45	182.404		45	81.6736
45.02	285.133		45.02	182.186		45.02	82.5105
45.04	284.928		45.04	183.169		45.04	82.3431
45.06	283.696		45.06	182.404		45.06	82.8452
45.08	285.133		45.08	181.749		45.08	81.7573
45.1	285.133		45.1	182.186		45.1	82.9289
45.12	283.08		45.12	181.858		45.12	82.5105
45.14	284.312		45.14	182.732		45.14	81.5063
45.16	283.285		45.16	182.077		45.16	82.1757
45.18	283.696		45.18	182.842		45.18	82.5105
45.2	285.749		45.2	183.607		45.2	82.0084
45.22	284.517		45.22	182.295		45.22	82.5105
45.24	284.312		45.24	182.951		45.24	82.0084
45.26	285.749		45.26	182.514		45.26	82.2594
45.28	285.133		45.28	182.295		45.28	81.9247
45.3	283.491		45.3	182.732		45.3	82.9289
45.32	284.517		45.32	182.514		45.32	81.4226
45.34	283.491		45.34	182.623		45.34	82.6778
45.36	284.517		45.36	181.858		45.36	82.6778
45.38	284.107		45.38	182.186		45.38	82.5941
45.4	285.133		45.4	182.514		45.4	83.0962
45.42	283.901		45.42	181.967		45.42	82.7615
45.44	285.749		45.44	182.404		45.44	82.5941
45.46	285.339		45.46	181.53		45.46	82.5105
45.48	283.491		45.48	181.421		45.48	81.841
45.5	283.285		45.5	181.967		45.5	82.0921
45.52	283.901		45.52	182.623		45.52	82.0084
45.54	283.491		45.54	182.404		45.54	82.7615
45.56	284.517		45.56	182.732		45.56	82.5105
45.58	284.107		45.58	181.858		45.58	82.5941
45.6	284.723		45.6	182.295		45.6	82.7615
45.62	283.08		45.62	182.951		45.62	82.0084
45.64	285.133		45.64	181.967		45.64	83.7657
45.66	285.133		45.66	182.404		45.66	83.0962
45.68	285.339		45.68	182.951		45.68	82.7615
45.7	284.517		45.7	182.842		45.7	82.5105
45.72	283.08		45.72	182.514		45.72	82.8452
45.74	284.107		45.74	182.295		45.74	82.0084
45.76	284.312		45.76	183.716		45.76	82.3431
45.78	284.107		45.78	181.967		45.78	82.0921
45.8	285.544		45.8	181.421		45.8	82.5105
45.82	284.517		45.82	182.186		45.82	82.3431
45.84	284.928		45.84	181.53		45.84	82.5105
45.86	284.928		45.86	182.514		45.86	82.1757
45.88	284.107		45.88	182.295		45.88	81.841
45.9	285.955		45.9	182.077		45.9	82.5105
45.92	286.776		45.92	181.967		45.92	82.3431
45.94	284.928		45.94	182.295		45.94	82.7615
45.96	284.312		45.96	182.842		45.96	82.4268
45.98	286.16		45.98	182.404		45.98	82.7615
46	285.133		46	183.06		46	82.7615
46.02	285.544		46.02	182.514		46.02	82.2594
46.04	284.928		46.04	183.279		46.04	82.0921
46.06	286.571		46.06	183.169		46.06	82.2594
46.08	283.901		46.08	182.077		46.08	83.0126
46.1	283.285		46.1	181.858		46.1	82.6778
46.12	284.928		46.12	181.53		46.12	81.9247
46.14	284.517		46.14	182.951		46.14	83.431
46.16	282.464		46.16	181.53		46.16	82.5941
46.18	284.107		46.18	182.077		46.18	83.0962
46.2	284.723		46.2	182.623		46.2	82.3431
46.22	283.901		46.22	182.514		46.22	82.5941
46.24	283.901		46.24	182.077		46.24	82.0921
46.26	283.285		46.26	182.077		46.26	82.8452
46.28	284.107		46.28	182.623		46.28	82.8452
46.3	284.312		46.3	182.077		46.3	83.1799
46.32	283.901		46.32	181.639		46.32	83.1799
46.34	284.517		46.34	181.967		46.34	82.3431
46.36	283.901		46.36	181.639		46.36	82.0084
46.38	284.107		46.38	182.295		46.38	82.0921
46.4	283.901		46.4	181.639		46.4	82.7615
46.42	284.928		46.42	181.967		46.42	82.4268
46.44	285.544		46.44	182.623		46.44	82.1757
46.46	285.955		46.46	182.186		46.46	82.3431
46.48	284.928		46.48	182.295		46.48	82.7615
46.5	285.133		46.5	182.295		46.5	82.9289
46.52	284.517		46.52	183.716		46.52	83.0126
46.54	285.339		46.54	183.169		46.54	82.8452
46.56	284.928		46.56	183.06		46.56	82.9289
46.58	283.696		46.58	181.967		46.58	82.8452
46.6	284.107		46.6	181.639		46.6	82.8452
46.62	284.107		46.62	182.842		46.62	82.0921
46.64	283.491		46.64	182.077		46.64	82.6778
46.66	284.723		46.66	183.279		46.66	82.8452
46.68	283.901		46.68	182.842		46.68	82.8452
46.7	283.901		46.7	181.53		46.7	82.5105
46.72	284.517		46.72	182.732		46.72	82.5105
46.74	285.955		46.74	182.077		46.74	82.6778
46.76	285.955		46.76	182.186		46.76	82.8452
46.78	284.107		46.78	182.623		46.78	82.5941
46.8	285.339		46.8	181.749		46.8	83.5146
46.82	283.901		46.82	182.842		46.82	82.3431
46.84	283.696		46.84	182.732		46.84	82.2594
46.86	282.875		46.86	182.295		46.86	82.6778
46.88	283.696		46.88	182.514		46.88	82.7615
46.9	283.901		46.9	182.623		46.9	82.9289
46.92	283.696		46.92	182.077		46.92	82.6778
46.94	283.696		46.94	182.077		46.94	83.0962
46.96	283.901		46.96	182.295		46.96	82.5941
46.98	284.107		46.98	182.404		46.98	82.3431
47	283.901		47	182.295		47	82.1757
47.02	282.875		47.02	182.514		47.02	82.1757
47.04	283.285		47.04	182.623		47.04	83.0962
47.06	285.133		47.06	182.623		47.06	83.0126
47.08	283.901		47.08	181.967		47.08	83.431
47.1	284.723		47.1	182.732		47.1	83.0126
47.12	284.723		47.12	182.951		47.12	82.7615
47.14	284.928		47.14	182.732		47.14	82.8452
47.16	284.312		47.16	181.967		47.16	82.0921
47.18	284.723		47.18	182.077		47.18	82.9289
47.2	282.875		47.2	182.404		47.2	82.5941
47.22	285.339		47.22	181.749		47.22	82.3431
47.24	285.339		47.24	181.967		47.24	82.6778
47.26	284.723		47.26	182.295		47.26	82.5105
47.28	285.544		47.28	182.295		47.28	82.3431
47.3	284.312		47.3	182.186		47.3	82.1757
47.32	283.696		47.32	182.186		47.32	81.59
47.34	285.133		47.34	182.295		47.34	83.431
47.36	283.901		47.36	182.186		47.36	83.0962
47.38	284.107		47.38	182.623		47.38	82.5105
47.4	283.696		47.4	182.295		47.4	82.5105
47.42	285.339		47.42	182.295		47.42	82.9289
47.44	284.107		47.44	181.858		47.44	82.8452
47.46	283.901		47.46	181.749		47.46	82.0084
47.48	283.901		47.48	181.967		47.48	82.5941
47.5	285.339		47.5	182.295		47.5	83.1799
47.52	285.133		47.52	182.951		47.52	82.3431
47.54	284.517		47.54	182.623		47.54	82.7615
47.56	284.928		47.56	182.404		47.56	83.2636
47.58	286.982		47.58	182.404		47.58	83.1799
47.6	285.133		47.6	182.295		47.6	83.3473
47.62	288.008		47.62	182.186		47.62	82.7615
47.64	288.008		47.64	182.186		47.64	83.2636
47.66	287.803		47.66	183.06		47.66	83.7657
47.68	286.365		47.68	182.842		47.68	82.8452
47.7	288.624		47.7	182.514		47.7	83.5983
47.72	290.883		47.72	183.279		47.72	84.1841
47.74	290.267		47.74	182.295		47.74	84.0167
47.76	287.803		47.76	183.497		47.76	83.8494
47.78	289.651		47.78	183.934		47.78	84.3515
47.8	292.731		47.8	183.607		47.8	84.8536
47.82	292.731		47.82	184.372		47.82	87.113
47.84	292.32		47.84	185.137		47.84	89.4561
47.86	293.142		47.86	186.885		47.86	90.9623
47.88	292.936		47.88	187.541		47.88	91.5481
47.9	294.374		47.9	187.541		47.9	91.7155
47.92	294.374		47.92	187.76		47.92	91.046
47.94	296.222		47.94	189.836		47.94	90.9623
47.96	296.016		47.96	190.492		47.96	89.5397
47.98	297.043		47.98	191.038		47.98	89.7908
48	292.32		48	192.568		48	88.954
48.02	291.088		48.02	189.727		48.02	87.7824
48.04	292.32		48.04	190.273		48.04	87.5314
48.06	295.606		48.06	190.492		48.06	87.4477
48.08	294.99		48.08	188.634		48.08	86.4435
48.1	292.115		48.1	185.792		48.1	84.0167
48.12	291.499		48.12	186.011		48.12	83.8494
48.14	289.856		48.14	184.372		48.14	83.3473
48.16	287.392		48.16	185.355		48.16	82.9289
48.18	287.392		48.18	184.699		48.18	82.5105
48.2	286.776		48.2	183.497		48.2	83.0126
48.22	287.803		48.22	183.279		48.22	83.0126
48.24	286.776		48.24	183.279		48.24	83.1799
48.26	286.776		48.26	183.388		48.26	83.2636
48.28	288.419		48.28	181.858		48.28	83.3473
48.3	285.133		48.3	182.623		48.3	83.5983
48.32	286.16		48.32	182.732		48.32	82.0921
48.34	285.339		48.34	182.623		48.34	82.5941
48.36	283.901		48.36	183.169		48.36	83.0126
48.38	286.776		48.38	182.295		48.38	82.5105
48.4	285.544		48.4	182.732		48.4	81.7573
48.42	287.187		48.42	182.404		48.42	82.3431
48.44	285.544		48.44	182.842		48.44	82.8452
48.46	285.749		48.46	182.623		48.46	82.5105
48.48	284.517		48.48	181.858		48.48	83.3473
48.5	285.133		48.5	182.514		48.5	83.0126
48.52	283.285		48.52	181.749		48.52	83.1799
48.54	282.875		48.54	182.186		48.54	83.5983
48.56	285.749		48.56	183.169		48.56	83.1799
48.58	284.517		48.58	182.842		48.58	82.7615
48.6	283.696		48.6	181.858		48.6	83.0962
48.62	285.133		48.62	182.404		48.62	82.3431
48.64	284.723		48.64	182.842		48.64	82.5941
48.66	283.696		48.66	182.295		48.66	83.0962
48.68	284.723		48.68	183.825		48.68	82.4268
48.7	284.312		48.7	182.186		48.7	82.7615
48.72	284.517		48.72	182.514		48.72	82.4268
48.74	284.928		48.74	182.295		48.74	82.1757
48.76	284.723		48.76	182.186		48.76	82.2594
48.78	284.517		48.78	182.404		48.78	82.2594
48.8	284.928		48.8	182.732		48.8	82.1757
48.82	283.491		48.82	182.623		48.82	82.4268
48.84	283.901		48.84	182.732		48.84	81.4226
48.86	284.312		48.86	181.967		48.86	82.7615
48.88	282.669		48.88	182.623		48.88	82.6778
48.9	282.464		48.9	181.749		48.9	82.5105
48.92	285.544		48.92	182.732		48.92	82.0921
48.94	284.312		48.94	181.749		48.94	82.3431
48.96	285.749		48.96	182.077		48.96	82.2594
48.98	285.133		48.98	182.186		48.98	82.7615
49	283.696		49	182.842		49	82.7615
49.02	283.901		49.02	182.842		49.02	82.3431
49.04	285.339		49.04	182.623		49.04	82.5941
49.06	286.982		49.06	181.967		49.06	82.4268
49.08	285.749		49.08	182.951		49.08	82.5941
49.1	283.901		49.1	182.404		49.1	82.4268
49.12	285.339		49.12	183.169		49.12	82.9289
49.14	283.901		49.14	182.404		49.14	82.4268
49.16	283.285		49.16	181.749		49.16	82.4268
49.18	283.696		49.18	182.514		49.18	83.1799
49.2	284.723		49.2	182.623		49.2	83.0962
49.22	284.928		49.22	182.186		49.22	82.4268
49.24	283.08		49.24	182.404		49.24	82.4268
49.26	283.696		49.26	181.967		49.26	83.0962
49.28	283.901		49.28	182.514		49.28	82.4268
49.3	283.696		49.3	182.732		49.3	82.1757
49.32	283.08		49.32	182.295		49.32	82.4268
49.34	284.723		49.34	182.514		49.34	82.2594
49.36	284.928		49.36	182.514		49.36	83.0126
49.38	284.928		49.38	182.404		49.38	82.4268
49.4	284.517		49.4	182.186		49.4	82.5941
49.42	283.696		49.42	182.186		49.42	82.7615
49.44	283.08		49.44	182.623		49.44	82.3431
49.46	284.723		49.46	182.842		49.46	82.9289
49.48	285.544		49.48	182.623		49.48	82.7615
49.5	283.901		49.5	181.749		49.5	82.1757
49.52	284.928		49.52	181.639		49.52	82.9289
49.54	285.339		49.54	182.514		49.54	82.0084
49.56	285.133		49.56	182.404		49.56	81.7573
49.58	284.517		49.58	182.404		49.58	82.5105
49.6	284.312		49.6	182.186		49.6	82.6778
49.62	282.669		49.62	181.53		49.62	81.6736
49.64	284.517		49.64	182.623		49.64	82.2594
49.66	282.464		49.66	182.295		49.66	83.1799
49.68	284.107		49.68	182.295		49.68	82.5105
49.7	283.901		49.7	182.732		49.7	82.7615
49.72	283.901		49.72	183.06		49.72	82.0084
49.74	283.285		49.74	182.295		49.74	81.9247
49.76	286.776		49.76	182.077		49.76	82.1757
49.78	283.08		49.78	181.53		49.78	82.5941
49.8	283.285		49.8	182.732		49.8	82.3431
49.82	285.133		49.82	182.186		49.82	82.5105
49.84	285.544		49.84	182.295		49.84	82.4268
49.86	284.517		49.86	182.732		49.86	82.2594
49.88	284.107		49.88	181.858		49.88	82.0921
49.9	286.982		49.9	182.186		49.9	83.0126
49.92	285.544		49.92	182.951		49.92	82.5941
49.94	284.723		49.94	182.514		49.94	82.7615
49.96	285.133		49.96	182.295		49.96	82.9289
49.98	285.544		49.98	182.732		49.98	82.6778
50	286.776		50	182.186		50	81.841
50.02	286.16		50.02	182.514		50.02	82.8452
50.04	285.749		50.04	182.295		50.04	83.0962
50.06	284.928		50.06	182.404		50.06	82.9289
50.08	286.365		50.08	181.967		50.08	82.7615
50.1	285.339		50.1	182.951		50.1	82.0921
50.12	285.133		50.12	182.295		50.12	82.4268
50.14	284.517		50.14	182.623		50.14	82.5941
50.16	283.901		50.16	181.858		50.16	82.3431
50.18	285.339		50.18	181.749		50.18	82.8452
50.2	286.571		50.2	182.077		50.2	81.9247
50.22	285.133		50.22	182.077		50.22	82.4268
50.24	285.339		50.24	181.967		50.24	82.3431
50.26	285.955		50.26	182.186		50.26	82.6778
50.28	284.928		50.28	183.388		50.28	82.8452
50.3	285.955		50.3	183.716		50.3	82.5941
50.32	285.133		50.32	182.623		50.32	82.7615
50.34	284.517		50.34	183.169		50.34	82.0084
50.36	286.365		50.36	182.077		50.36	83.0126
50.38	283.285		50.38	182.077		50.38	82.8452
50.4	285.133		50.4	182.186		50.4	83.0126
50.42	285.544		50.42	182.514		50.42	82.5105
50.44	284.517		50.44	182.295		50.44	82.0921
50.46	284.312		50.46	181.858		50.46	82.3431
50.48	284.517		50.48	182.295		50.48	81.841
50.5	284.107		50.5	182.186		50.5	82.2594
50.52	284.107		50.52	182.732		50.52	82.6778
50.54	283.901		50.54	182.077		50.54	82.6778
50.56	283.901		50.56	183.279		50.56	82.8452
50.58	283.901		50.58	182.186		50.58	82.5941
50.6	283.696		50.6	181.858		50.6	82.7615
50.62	284.107		50.62	182.295		50.62	81.841
50.64	282.464		50.64	181.858		50.64	82.5941
50.66	283.491		50.66	181.749		50.66	81.5063
50.68	283.696		50.68	182.186		50.68	81.4226
50.7	283.696		50.7	181.858		50.7	81.841
50.72	285.544		50.72	181.639		50.72	82.1757
50.74	284.107		50.74	182.077		50.74	82.4268
50.76	284.107		50.76	181.311		50.76	82.4268
50.78	284.312		50.78	182.623		50.78	82.6778
50.8	285.133		50.8	182.077		50.8	82.8452
50.82	284.107		50.82	182.732		50.82	82.4268
50.84	284.107		50.84	182.732		50.84	83.1799
50.86	283.491		50.86	182.186		50.86	83.0126
50.88	283.901		50.88	182.295		50.88	82.5105
50.9	282.259		50.9	182.404		50.9	82.9289
50.92	283.08		50.92	181.967		50.92	82.5941
50.94	284.723		50.94	182.077		50.94	83.0126
50.96	284.723		50.96	182.951		50.96	83.5146
50.98	283.901		50.98	182.295		50.98	82.6778
51	282.669		51	181.858		51	82.2594
51.02	284.517		51.02	182.514		51.02	82.0084
51.04	284.723		51.04	182.295		51.04	83.8494
51.06	284.723		51.06	182.623		51.06	82.8452
51.08	284.928		51.08	182.732		51.08	82.5105
51.1	286.776		51.1	183.06		51.1	82.7615
51.12	284.312		51.12	181.967		51.12	82.7615
51.14	285.339		51.14	181.967		51.14	82.7615
51.16	285.133		51.16	182.404		51.16	82.6778
51.18	283.901		51.18	182.404		51.18	83.0962
51.2	285.339		51.2	182.404		51.2	82.5941
51.22	283.901		51.22	182.732		51.22	82.4268
51.24	283.491		51.24	182.404		51.24	81.7573
51.26	284.928		51.26	181.858		51.26	83.3473
51.28	284.107		51.28	182.186		51.28	82.5941
51.3	283.285		51.3	182.404		51.3	82.5941
51.32	284.312		51.32	183.279		51.32	83.2636
51.34	284.928		51.34	182.842		51.34	82.5941
51.36	284.723		51.36	182.186		51.36	82.3431
51.38	285.955		51.38	182.842		51.38	82.8452
51.4	283.901		51.4	181.749		51.4	82.9289
51.42	284.723		51.42	181.749		51.42	82.2594
51.44	284.312		51.44	182.732		51.44	82.2594
51.46	283.901		51.46	182.295		51.46	83.0962
51.48	283.285		51.48	183.279		51.48	82.8452
51.5	283.491		51.5	182.842		51.5	83.0962
51.52	284.928		51.52	182.186		51.52	83.0126
51.54	284.107		51.54	182.951		51.54	82.5105
51.56	285.544		51.56	182.514		51.56	83.431
51.58	284.723		51.58	182.732		51.58	82.3431
51.6	284.723		51.6	182.077		51.6	82.6778
51.62	284.312		51.62	181.967		51.62	81.841
51.64	284.928		51.64	181.967		51.64	82.5105
51.66	283.901		51.66	182.514		51.66	82.7615
51.68	284.723		51.68	182.077		51.68	82.2594
51.7	283.901		51.7	182.077		51.7	82.4268
51.72	282.875		51.72	183.388		51.72	82.6778
51.74	282.669		51.74	182.404		51.74	82.6778
51.76	283.696		51.76	182.295		51.76	82.9289
51.78	284.312		51.78	181.967		51.78	82.5941
51.8	284.107		51.8	182.514		51.8	83.0962
51.82	285.133		51.82	181.967		51.82	82.4268
51.84	284.723		51.84	181.967		51.84	83.5146
51.86	283.285		51.86	182.077		51.86	82.9289
51.88	282.053		51.88	181.858		51.88	82.2594
51.9	282.875		51.9	181.967		51.9	82.5941
51.92	284.107		51.92	182.186		51.92	82.4268
51.94	284.723		51.94	182.186		51.94	83.0962
51.96	286.571		51.96	181.967		51.96	83.431
51.98	284.312		51.98	181.639		51.98	83.0962
52	285.544		52	182.514		52	83.431
52.02	284.517		52.02	182.732		52.02	83.0962
52.04	284.517		52.04	182.732		52.04	83.1799
52.06	285.544		52.06	183.169		52.06	83.7657
52.08	284.107		52.08	182.842		52.08	83.0126
52.1	285.955		52.1	181.967		52.1	82.7615
52.12	283.696		52.12	182.623		52.12	82.3431
52.14	283.285		52.14	182.295		52.14	83.1799
52.16	283.696		52.16	182.623		52.16	83.7657
52.18	284.517		52.18	181.858		52.18	83.682
52.2	284.312		52.2	181.311		52.2	83.7657
52.22	284.107		52.22	181.639		52.22	83.8494
52.24	285.339		52.24	182.186		52.24	83.5983
52.26	285.955		52.26	182.623		52.26	84.4351
52.28	285.544		52.28	182.623		52.28	83.933
52.3	284.312		52.3	182.732		52.3	84.1004
52.32	283.901		52.32	182.623		52.32	84.2678
52.34	283.696		52.34	183.169		52.34	84.1841
52.36	283.901		52.36	182.842		52.36	83.933
52.38	284.723		52.38	182.514		52.38	84.6025
52.4	286.16		52.4	183.607		52.4	84.3515
52.42	287.392		52.42	182.295		52.42	84.6862
52.44	284.517		52.44	182.951		52.44	85.1883
52.46	283.901		52.46	182.514		52.46	86.8619
52.48	286.16		52.48	182.842		52.48	86.4435
52.5	285.133		52.5	182.732		52.5	87.1967
52.52	284.517		52.52	182.077		52.52	86.9456
52.54	285.133		52.54	183.279		52.54	86.5272
52.56	284.312		52.56	184.809		52.56	88.0335
52.58	288.419		52.58	183.06		52.58	87.8661
52.6	289.856		52.6	183.279		52.6	89.9582
52.62	289.035		52.62	183.06		52.62	91.8829
52.64	288.83		52.64	183.497		52.64	93.8912
52.66	290.472		52.66	183.497		52.66	94.477
52.68	290.267		52.68	184.153		52.68	102.427
52.7	290.267		52.7	186.339		52.7	111.046
52.72	292.115		52.72	187.65		52.72	119.916
52.74	292.526		52.74	189.836		52.74	138.243
52.76	296.222		52.76	190.82		52.76	149.791
52.78	297.659		52.78	190.929		52.78	158.494
52.8	300.123		52.8	191.585		52.8	161.841
52.82	295.606		52.82	193.661		52.82	155.565
52.84	295.195		52.84	194.208		52.84	148.536
52.86	293.347		52.86	196.284		52.86	144.937
52.88	293.963		52.88	195.847		52.88	137.071
52.9	292.936		52.9	195.191		52.9	132.134
52.92	294.579		52.92	198.361		52.92	134.059
52.94	292.526		52.94	195.41		52.94	131.13
52.96	292.936		52.96	192.459		52.96	125.523
52.98	291.91		52.98	190.055		52.98	118.828
53	292.731		53	190.055		53	109.791
53.02	290.267		53.02	187.869		53.02	99.9163
53.04	292.115		53.04	188.962		53.04	97.9079
53.06	288.008		53.06	187.65		53.06	95.1464
53.08	290.472		53.08	186.776		53.08	90.9623
53.1	288.83		53.1	186.011		53.1	88.7866
53.12	288.624		53.12	184.372		53.12	87.364
53.14	285.544		53.14	183.934		53.14	87.364
53.16	286.365		53.16	183.388		53.16	87.0293
53.18	286.16		53.18	183.716		53.18	86.1088
53.2	287.392		53.2	183.716		53.2	85.1046
53.22	287.803		53.22	183.06		53.22	85.523
53.24	285.749		53.24	182.295		53.24	84.6025
53.26	283.901		53.26	182.514		53.26	85.0209
53.28	286.982		53.28	182.623		53.28	84.1004
53.3	286.365		53.3	183.06		53.3	84.0167
53.32	284.517		53.32	183.169		53.32	83.8494
53.34	284.723		53.34	181.749		53.34	85.523
53.36	284.723		53.36	182.514		53.36	83.5146
53.38	285.955		53.38	182.514		53.38	84.6862
53.4	284.928		53.4	182.186		53.4	83.431
53.42	285.749		53.42	183.388		53.42	83.8494
53.44	284.928		53.44	182.951		53.44	83.431
53.46	285.544		53.46	183.169		53.46	83.7657
53.48	284.107		53.48	183.279		53.48	83.682
53.5	284.928		53.5	182.514		53.5	83.8494
53.52	284.517		53.52	182.732		53.52	83.7657
53.54	284.723		53.54	182.951		53.54	83.1799
53.56	284.928		53.56	182.186		53.56	83.1799
53.58	287.392		53.58	182.186		53.58	82.9289
53.6	285.339		53.6	182.295		53.6	83.5146
53.62	284.723		53.62	182.295		53.62	82.4268
53.64	284.107		53.64	182.623		53.64	83.1799
53.66	286.16		53.66	182.514		53.66	82.8452
53.68	285.339		53.68	181.967		53.68	83.1799
53.7	284.312		53.7	182.077		53.7	82.7615
53.72	283.901		53.72	182.186		53.72	82.4268
53.74	283.901		53.74	181.967		53.74	82.8452
53.76	283.696		53.76	182.077		53.76	83.3473
53.78	285.133		53.78	181.967		53.78	82.8452
53.8	284.517		53.8	181.858		53.8	82.6778
53.82	285.544		53.82	182.732		53.82	83.7657
53.84	283.696		53.84	182.623		53.84	83.0962
53.86	284.312		53.86	182.077		53.86	82.7615
53.88	284.723		53.88	182.077		53.88	83.0962
53.9	285.339		53.9	182.186		53.9	82.0921
53.92	284.928		53.92	182.077		53.92	83.682
53.94	285.339		53.94	182.623		53.94	83.2636
53.96	286.776		53.96	182.404		53.96	82.5941
53.98	284.107		53.98	182.842		53.98	82.9289
54	285.339		54	182.842		54	83.2636
54.02	285.133		54.02	182.077		54.02	83.0126
54.04	284.928		54.04	182.295		54.04	83.431
54.06	286.16		54.06	182.404		54.06	83.3473
54.08	285.544		54.08	182.404		54.08	83.682
54.1	284.723		54.1	182.951		54.1	82.8452
54.12	285.544		54.12	182.842		54.12	83.8494
54.14	286.16		54.14	182.514		54.14	83.3473
54.16	286.365		54.16	181.967		54.16	82.4268
54.18	286.365		54.18	182.514		54.18	82.6778
54.2	284.928		54.2	181.967		54.2	82.6778
54.22	285.339		54.22	182.186		54.22	82.9289
54.24	285.955		54.24	183.06		54.24	83.1799
54.26	286.16		54.26	183.388		54.26	82.0921
54.28	284.107		54.28	182.623		54.28	82.6778
54.3	284.723		54.3	183.279		54.3	82.2594
54.32	284.517		54.32	182.842		54.32	83.1799
54.34	284.517		54.34	183.388		54.34	83.3473
54.36	284.723		54.36	182.623		54.36	83.1799
54.38	284.517		54.38	182.295		54.38	83.5983
54.4	285.749		54.4	182.186		54.4	82.6778
54.42	285.955		54.42	182.295		54.42	82.6778
54.44	285.544		54.44	181.967		54.44	83.0962
54.46	285.749		54.46	182.514		54.46	82.7615
54.48	286.16		54.48	182.842		54.48	83.1799
54.5	285.133		54.5	183.497		54.5	83.2636
54.52	285.955		54.52	182.295		54.52	83.0126
54.54	286.365		54.54	181.749		54.54	83.0126
54.56	286.982		54.56	182.732		54.56	82.4268
54.58	286.571		54.58	182.623		54.58	83.0126
54.6	285.955		54.6	182.404		54.6	83.431
54.62	284.928		54.62	182.404		54.62	82.8452
54.64	285.339		54.64	182.295		54.64	82.5941
54.66	285.544		54.66	182.404		54.66	82.0084
54.68	286.982		54.68	183.279		54.68	82.5941
54.7	284.928		54.7	182.514		54.7	83.8494
54.72	285.749		54.72	183.497		54.72	83.5983
54.74	285.544		54.74	183.169		54.74	84.6025
54.76	284.928		54.76	183.06		54.76	83.2636
54.78	286.365		54.78	182.514		54.78	83.2636
54.8	286.982		54.8	182.842		54.8	83.3473
54.82	287.598		54.82	182.404		54.82	82.9289
54.84	287.187		54.84	182.842		54.84	83.0962
54.86	289.651		54.86	183.169		54.86	83.0962
54.88	289.446		54.88	183.497		54.88	83.0126
54.9	288.624		54.9	182.842		54.9	83.933
54.92	291.294		54.92	183.497		54.92	83.933
[truncated: 1,004 more rows]

## Sheet: Figure 1k
XPS spectra of Ag3PO4 cubes， rhombic dodecahedra, and tetrahedra
Cubes			Rhombic Dodecahedra			Tetrahedra
BIndIng Energy (eV)	Normalized Intensity (a.u.)		BIndIng Energy (eV)	Normalized Intensity (a.u.)		BIndIng Energy (eV)	Normalized Intensity (a.u.)
1101	243.366		1101	141.607		1101	33.7049
1100	244.224		1100	141.164		1100	33.9223
1099	244.352		1099	142.231		1099	34.2256
1098	244.794		1098	142.076		1098	34.6038
1097	244.551		1097	141.554		1097	35.0227
1096	244.174		1096	142.132		1096	33.9582
1095	244.463		1095	141.269		1095	34.4667
1094	244.077		1094	142.136		1094	34.1027
1093	244.581		1093	142.166		1093	34.4722
1092	244.416		1092	141.67		1092	34.6946
1091	243.886		1091	142.681		1091	33.5666
1090	244.291		1090	141.962		1090	33.53
1089	243.582		1089	141.74		1089	34.3233
1088	244.659		1088	141.766		1088	34.0357
1087	246.298		1087	142.175		1087	34.2663
1086	245.371		1086	141.184		1086	33.9654
1085	244.582		1085	141.19		1085	33.9605
1084	245.304		1084	141.078		1084	34.2916
1083	244.999		1083	141.895		1083	34.8685
1082	245.171		1082	142.056		1082	34.4153
1081	245.693		1081	141.879		1081	34.3718
1080	245.265		1080	141.778		1080	34.9645
1079	244.831		1079	142.842		1079	35.0332
1078	244.436		1078	142.701		1078	35.9979
1077	245.359		1077	142.023		1077	35.0804
1076	245.364		1076	141.9		1076	35.2039
1075	245.364		1075	142.181		1075	34.435
1074	245.916		1074	142.308		1074	34.5102
1073	245.835		1073	142.323		1073	34.816
1072	245.125		1072	142.259		1072	34.7145
1071	244.917		1071	143.156		1071	35.5389
1070	245.864		1070	142.959		1070	35.1511
1069	246.614		1069	142.771		1069	34.9076
1068	244.952		1068	142.953		1068	34.2764
1067	244.624		1067	143.347		1067	34.0815
1066	245.782		1066	143.434		1066	34.9972
1065	245.936		1065	143.054		1065	34.7803
1064	246.509		1064	143.132		1064	34.5689
1063	245.645		1063	142.865		1063	34.9082
1062	246.038		1062	141.59		1062	35.3738
1061	245.99		1061	142.528		1061	36.1797
1060	245.922		1060	143.158		1060	36.0951
1059	246.047		1059	142.507		1059	35.5516
1058	245.564		1058	142.342		1058	35.3384
1057	246.527		1057	142.614		1057	35.741
1056	246.583		1056	142.731		1056	36.5873
1055	246.286		1055	144.278		1055	35.8077
1054	246.279		1054	144.12		1054	35.2592
1053	246.09		1053	144.089		1053	34.9907
1052	245.62		1052	144.623		1052	34.5825
1051	245.796		1051	144.505		1051	35.4633
1050	246.359		1050	143.87		1050	35.7597
1049	246.102		1049	144.116		1049	35.8224
1048	246.559		1048	143.882		1048	35.1071
1047	246.108		1047	144.29		1047	35.9041
1046	246.743		1046	144.193		1046	36.818
1045	246.813		1045	142.584		1045	35.8935
1044	247.451		1044	143.641		1044	35.5502
1043	247.852		1043	144.6		1043	35.8773
1042	247.466		1042	144.051		1042	36.3831
1041	248.174		1041	143.67		1041	36.5916
1040	247.819		1040	143.199		1040	36.1649
1039	247.966		1039	143.703		1039	36.0401
1038	247.944		1038	144.601		1038	37.0354
1037	247.237		1037	144.313		1037	36.6021
1036	245.92		1036	144.019		1036	36.1388
1035	245.912		1035	144.623		1035	35.849
1034	246.789		1034	144.198		1034	36.1881
1033	248.502		1033	144.637		1033	36.7945
1032	248.013		1032	144.915		1032	36.6055
1031	248.152		1031	144.764		1031	37.3635
1030	248.323		1030	144.576		1030	37.6444
1029	246.508		1029	144.145		1029	37.5502
1028	245.864		1028	143.935		1028	37.2863
1027	247.016		1027	144.619		1027	37.4678
1026	247.769		1026	144.303		1026	36.5442
1025	248.797		1025	145.063		1025	35.9235
1024	248.066		1024	144.67		1024	36.5918
1023	248.321		1023	144.557		1023	37.5968
1022	247.841		1022	144.794		1022	37.9207
1021	248.285		1021	145.397		1021	37.1362
1020	248.913		1020	145.201		1020	37.6368
1019	249.721		1019	145.611		1019	37.6549
1018	249.179		1018	145.547		1018	36.9511
1017	248.889		1017	145.42		1017	36.9583
1016	248.533		1016	145.355		1016	36.716
1015	250.207		1015	145.331		1015	37.1164
1014	249.061		1014	145.513		1014	37.0411
1013	248.961		1013	144.976		1013	36.817
1012	247.902		1012	145.147		1012	36.9535
1011	248.453		1011	145.531		1011	37.4653
1010	249.347		1010	144.733		1010	35.9593
1009	249.62		1009	145.14		1009	36.5219
1008	249.896		1008	146.332		1008	36.1007
1007	249.367		1007	145.887		1007	37.4142
1006	248.759		1006	145.99		1006	37.1745
1005	249.5		1005	146.477		1005	37.431
1004	248.888		1004	145.318		1004	38.4664
1003	249.501		1003	145.878		1003	38.8774
1002	250.515		1002	146.458		1002	37.7749
1001	249.462		1001	146.775		1001	38.3039
1000	250.013		1000	146.356		1000	38.4775
999	250.899		999	146.554		999	38.0794
998	251.796		998	146.899		998	38.2946
997	250.422		997	147.25		997	37.9683
996	249.653		996	146.694		996	37.4042
995	249.285		995	146.5		995	37.2581
994	248.677		994	145.883		994	37.688
993	248.803		993	145.267		993	36.9538
992	247.969		992	145.325		992	37.8132
991	248.923		991	145.801		991	36.8638
990	247.864		990	144.827		990	36.8039
989	248.655		989	144.899		989	36.8615
988	249.464		988	145.737		988	36.1392
987	249.245		987	145.743		987	37.0742
986	248.405		986	146.344		986	36.5899
985	248.231		985	146.52		985	36.6084
984	249.107		984	147.569		984	37.0798
983	250.352		983	147.206		983	38.1035
982	250.884		982	147.279		982	38.0113
981	251.573		981	147.924		981	38.1536
980	253.011		980	148.59		980	38.565
979	253.639		979	149.407		979	39.3644
978	252.793		978	149.254		978	40.2655
977	253.546		977	149.696		977	39.8576
976	253.175		976	149.109		976	39.6905
975	251.172		975	148.918		975	39.032
974	250.099		974	147.814		974	38.516
973	249.423		973	147.667		973	38.604
972	249.378		972	146.764		972	37.308
971	248.618		971	145.418		971	37.7485
970	247.866		970	144.831		970	36.7473
969	248.714		969	144.521		969	36.9737
968	247.869		968	143.761		968	36.6129
967	247.183		967	143.226		967	35.6551
966	247.036		966	143.006		966	35.8122
965	245.949		965	143.419		965	35.7443
964	247.317		964	142.919		964	35.6444
963	247.18		963	142.91		963	36.4942
962	246.061		962	144.433		962	36.1245
961	246.087		961	144.422		961	35.9098
960	246.975		960	143.836		960	36.4312
959	247.082		959	143.864		959	36.3058
958	247.594		958	143.4		958	35.0057
957	246.385		957	143.569		957	35.1846
956	246.85		956	144.365		956	35.799
955	247.586		955	144.248		955	36.3528
954	246.493		954	143.733		954	36.5993
953	247.317		953	143.049		953	36.5095
952	247.15		952	143.73		952	36.1226
951	246.561		951	144.7		951	37.0626
950	247.543		950	144.764		950	36.8661
949	248.782		949	143.922		949	35.9037
948	248.148		948	143.858		948	36.5256
947	248.263		947	143.928		947	36.6389
946	248.678		946	144.716		946	36.4952
945	247.747		945	144.539		945	35.5804
944	248.419		944	143.731		944	35.7932
943	248.322		943	143.773		943	36.9165
942	248.417		942	144.582		942	37.1157
941	247.896		941	144.516		941	36.9227
940	247.66		940	145.399		940	37.0894
939	247.634		939	144.774		939	36.9922
938	249.668		938	144.927		938	37.589
937	248.863		937	144.871		937	37.4361
936	248.24		936	145.308		936	36.8218
935	247.077		935	146.179		935	36.7164
934	247.806		934	145.296		934	36.9962
933	248.368		933	145.248		933	37.0042
932	248.31		932	145.581		932	37.0748
931	248.356		931	145.115		931	36.8015
930	248.79		930	145.465		930	37.0751
929	249.259		929	145.678		929	37.3179
928	250.529		928	145.61		928	38.0456
927	249.546		927	144.976		927	37.6963
926	249.498		926	145.494		926	38.0997
925	249.696		925	146.444		925	37.9706
924	249.604		924	145.721		924	38.1341
923	248.367		923	145.275		923	38.1957
922	248.009		922	145.964		922	38.7128
921	249.334		921	145.878		921	37.515
920	249.453		920	146.946		920	38.4478
919	249.555		919	147.606		919	38.0575
918	249.673		918	145.875		918	38.328
917	249.205		917	145.285		917	37.9147
916	249.176		916	146.122		916	37.9818
915	250.098		915	145.567		915	38.4669
914	250.843		914	145.956		914	38.4577
913	250.759		913	147.691		913	38.6531
912	250.444		912	146.157		912	38.7587
911	250.399		911	145.971		911	38.561
910	250.196		910	146.863		910	39.2077
909	250.517		909	146.33		909	39.3837
908	251.468		908	146.402		908	39.438
907	250.3		907	145.89		907	38.6129
906	251.071		906	146.612		906	39.0252
905	251.102		905	146.543		905	39.1256
904	251.165		904	147.558		904	38.4009
903	251.806		903	147.212		903	39.1152
902	250.951		902	147.659		902	38.7282
901	251.444		901	148.651		901	38.085
900	252.869		900	147.963		900	38.9478
899	252.298		899	147.784		899	39.8571
898	251.42		898	148.077		898	40.2872
897	251.647		897	147.858		897	39.7562
896	251.704		896	147.762		896	39.8511
895	251.281		895	148.644		895	39.9974
894	251.963		894	149.244		894	40.4499
893	252.891		893	148.565		893	40.3187
892	252.978		892	148.49		892	39.8468
891	252.787		891	148.89		891	39.8614
890	252.161		890	148.934		890	40.6747
889	251.773		889	150.006		889	40.6555
888	253.383		888	149.671		888	40.2223
887	253.393		887	150.069		887	40.0689
886	254.125		886	150.198		886	40.5422
885	254.185		885	151.648		885	41.0297
884	255.36		884	152.119		884	41.4409
883	256.555		883	152.052		883	41.3812
882	255.875		882	152.62		882	42.1704
881	254.976		881	152.916		881	42.0085
880	254.453		880	152.543		880	42.3639
879	255.842		879	151.393		879	42.0859
878	256.09		878	150.653		878	42.4885
877	255.201		877	150.158		877	41.9159
876	255.372		876	150.634		876	41.9413
875	255.31		875	151.18		875	41.937
874	253.863		874	150.683		874	42.9574
873	253.764		873	150.678		873	42.9034
872	253.648		872	150.692		872	42.6163
871	254.427		871	151.163		871	41.993
870	255.085		870	150.058		870	42.8765
869	256.05		869	150.901		869	42.866
868	257.962		868	152.4		868	42.3398
867	257.152		867	153.452		867	43.1306
866	258.928		866	155.139		866	44.221
865	259.75		865	156.292		865	45.723
864	259.938		864	157.253		864	46.1969
863	262.488		863	157.906		863	47.4891
862	264.118		862	158.338		862	47.0089
861	261.579		861	158.588		861	46.0344
860	261.634		860	158.345		860	46.1653
859	260.76		859	157.534		859	45.945
858	258.813		858	155.765		858	45.4088
857	259.172		857	155.691		857	45.6294
856	259.606		856	155.087		856	44.8029
855	260.484		855	154.934		855	44.5709
854	261.006		854	154.368		854	44.566
853	258.428		853	153.403		853	44.6676
852	256.68		852	152.836		852	43.2383
851	256.56		851	152.938		851	43.2229
850	256.328		850	152.643		850	43.1895
849	255.749		849	152.729		849	42.24
848	256.096		848	152.664		848	42.7157
847	256.223		847	152.939		847	42.6461
846	256.045		846	152.571		846	42.2521
845	257.157		845	152.385		845	42.3307
844	258.473		844	154.275		844	43.3903
843	258.759		843	153.214		843	44.1525
842	259.173		842	154.259		842	44.0934
841	260.25		841	156.23		841	44.9803
840	261.78		840	158.065		840	47.8837
839	267.148		839	161.769		839	49.6763
838	273.369		838	165.332		838	54.185
837	277.304		837	169.476		837	57.1419
836	281.234		836	174.467		836	60.1486
835	284.276		835	177.217		835	61.8578
834	284.404		834	176.398		834	61.098
833	280.131		833	173.488		833	59.2622
832	275.781		832	169.288		832	56.7621
831	271.681		831	166.04		831	53.1358
830	267.592		830	163.202		830	50.2134
829	265.41		829	161.758		829	48.2065
828	262.707		828	159.328		828	47.1625
827	259.334		827	156.182		827	45.9606
826	257.087		826	153.253		826	43.7296
825	255.06		825	151.022		825	41.7036
824	253.153		824	149.815		824	40.3977
823	251.591		823	147.134		823	39.5596
822	250.851		822	146.054		822	38.8245
821	249.898		821	146.122		821	38.7337
820	248.652		820	145.596		820	38.3982
819	247.862		819	144.394		819	38.2614
818	246.99		818	145.514		818	37.5786
817	247.088		817	145.605		817	37.4026
816	248.379		816	144.809		816	36.9375
815	247.315		815	145.11		815	37.3788
814	248.315		814	145.621		814	37.5859
813	247.958		813	145.344		813	37.8124
812	248.608		812	145.095		812	37.8503
811	249.747		811	145.751		811	37.5482
810	249.905		810	145.766		810	37.9367
809	249.139		809	145.906		809	37.9519
808	248.647		808	144.511		808	38.6331
807	248.274		807	144.462		807	38.0169
806	248.689		806	146.123		806	38.1819
805	248.915		805	145.488		805	37.0305
804	249.074		804	145.287		804	38.5902
803	248.725		803	145.241		803	38.9679
802	248.98		802	145.252		802	38.6275
801	248.641		801	145.83		801	38.6881
800	248.258		800	145.083		800	38.2447
799	249.377		799	145.388		799	38.4544
798	248.827		798	146.19		798	38.3566
797	250.167		797	146.554		797	38.3784
796	249.819		796	146.491		796	38.6646
795	249.982		795	144.889		795	38.9754
794	249.291		794	145.199		794	38.4977
793	249.779		793	145.964		793	38.6667
792	250.492		792	145.647		792	39.6083
791	249.784		791	146.954		791	38.3116
790	249.398		790	148.177		790	38.5091
789	249.359		789	147.401		789	39.365
788	250.048		788	146.885		788	39.6392
787	250.082		787	147.359		787	39.0244
786	250.202		786	146.833		786	39.327
785	250.421		785	146.435		785	39.81
784	250.874		784	146.533		784	38.9709
783	250.458		783	146.789		783	39.5688
782	249.324		782	145.972		782	39.2746
781	248.525		781	147.196		781	39.0878
780	249.986		780	147.889		780	38.9772
779	251.06		779	146.834		779	39.501
778	249.544		778	146.578		778	39.6237
777	249.275		777	147.019		777	40.227
776	249.974		776	147.335		776	39.8206
775	250.853		775	146.728		775	39.4573
774	251.648		774	146.881		774	39.6768
773	250.226		773	147.921		773	40.3801
772	249.634		772	147.665		772	40.5817
771	250.698		771	148.213		771	40.7267
770	250.798		770	147.355		770	41.1149
769	252.798		769	146.984		769	40.0339
768	252.428		768	147.575		768	39.7635
767	250.391		767	147.09		767	39.8501
766	250.85		766	147.886		766	40.6845
765	251.468		765	148.033		765	40.6859
764	252.009		764	147.353		764	40.8317
763	251.492		763	148.252		763	39.5425
762	252.657		762	147.708		762	40.5658
761	252.163		761	146.626		761	41.2097
760	252.131		760	146.86		760	40.879
759	251.818		759	148.049		759	40.7512
758	252.799		758	149.107		758	40.6104
757	252.205		757	149.13		757	39.6719
756	252.024		756	149.941		756	40.6463
755	251.56		755	149.073		755	41.2453
754	252.343		754	148.166		754	41.2576
753	252.741		753	148.651		753	40.8929
752	251.074		752	148.571		752	41.3541
751	251.624		751	149.41		751	41.3794
750	252.34		750	149.076		750	41.2088
749	252.532		749	150.154		749	41.8305
748	252.178		748	149.11		748	41.3879
747	251.986		747	148.652		747	41.7446
746	253.802		746	149.577		746	41.6872
745	253.661		745	149.111		745	42.2354
744	252.325		744	149.418		744	41.1231
743	252.484		743	150.505		743	41.0776
742	252.798		742	149.564		742	41.0708
741	254.285		741	150.462		741	41.6518
740	254.727		740	149.926		740	41.9121
739	253.561		739	149.964		739	42.3394
738	253.783		738	150.805		738	41.9961
737	252.784		737	150.539		737	42.2182
736	253.253		736	149.652		736	42.2719
735	253.536		735	149.689		735	42.8426
734	253.136		734	150.125		734	43.1111
733	251.899		733	149.283		733	41.8298
732	250.956		732	150.006		732	41.1785
731	251.636		731	149.916		731	41.8306
730	252.372		730	150.405		730	41.2777
729	253.333		729	149.994		729	41.4036
728	253.633		728	149.724		728	42.1122
727	253.183		727	149.016		727	43.1704
726	255.78		726	149.13		726	43.0329
725	255.484		725	150.759		725	41.9538
724	255.244		724	151.759		724	43.6512
723	255.407		723	151.411		723	44.5531
722	256.871		722	152.45		722	45.3978
721	257.979		721	153.793		721	45.9541
720	258.192		720	155.061		720	45.0109
719	258.661		719	155.795		719	45.2803
718	257.867		718	154.828		718	45.9394
717	255.142		717	154.472		717	45.8758
716	256.764		716	153.463		716	44.7114
715	256.132		715	152.845		715	44.5706
714	256.492		714	152.922		714	44.5808
713	256.369		713	151.254		713	43.9485
712	255.284		712	151.295		712	43.0331
711	254.356		711	151.212		711	42.6307
710	254.662		710	149.446		710	41.4185
709	253.571		709	149.764		709	42.2157
708	252.411		708	149.715		708	42.1699
707	252.075		707	149.282		707	42.028
706	252.336		706	148.642		706	41.6433
705	251.548		705	148.369		705	40.6368
704	250.251		704	147.45		704	39.5937
703	249.048		703	146.845		703	39.5341
702	249.73		702	145.804		702	39.6648
701	249.103		701	146.717		701	38.9154
700	247.476		700	146.127		700	38.866
699	246.246		699	145.18		699	38.1108
698	246.937		698	144.548		698	37.2715
697	246.018		697	144.568		697	37.0361
696	244.716		696	143.209		696	36.8884
695	244.101		695	143.207		695	37.1732
694	246.177		694	143.859		694	37.7208
693	247.236		693	145.082		693	37.6926
692	252.756		692	149.086		692	41.5726
691	284.287		691	175.289		691	63.7627
690	354.956		690	237.712		690	111.793
689	389.137		689	273.543		689	131.689
688	336.267		688	229.778		688	94.9493
687	273.857		687	171.577		687	55.9571
686	251.35		686	149.203		686	40.3284
685	246.992		685	144.202		685	36.9275
684	245.555		684	142.668		684	36.3533
683	245.519		683	142.581		683	36.3334
682	244.913		682	141.895		682	36.3787
681	244.712		681	141.537		681	36.8417
680	244.459		680	141.626		680	35.7295
679	245.5		679	141.06		679	36.3338
678	245.271		678	141.869		678	36.9063
677	244.029		677	142.381		677	37.0237
676	245.198		676	143.244		676	36.5765
675	245.554		675	143.234		675	35.8811
674	245.749		674	142.907		674	35.9808
673	243.78		673	142.847		673	35.3867
672	245.063		672	142.189		672	36.0141
671	245.563		671	142.175		671	36.7043
670	245.958		670	143.175		670	36.2385
669	244.595		669	142.685		669	36.6293
668	244.978		668	141.917		668	36.8249
667	244.848		667	142.745		667	36.0371
666	244.898		666	142.867		666	36.4961
665	244.685		665	142.082		665	37.5465
664	245.064		664	142.302		664	36.1938
663	243.918		663	142.553		663	36.3321
662	244.258		662	142.667		662	36.8623
661	244.317		661	141.863		661	36.7479
660	243.488		660	141.831		660	37.2405
659	244.083		659	143.287		659	37.2743
658	245.083		658	142.372		658	36.8976
657	244.166		657	142.529		657	36.7307
656	245.155		656	142.198		656	36.8329
655	245.605		655	141.789		655	35.8999
654	244.762		654	142.148		654	37.1594
653	244.119		653	142.745		653	37.7128
652	245.304		652	142.712		652	37.2276
651	246.152		651	142.895		651	36.6043
650	245.751		650	143.207		650	37.6651
649	244.385		649	142.667		649	37.2197
648	243.712		648	142.3		648	36.7322
647	244.339		647	142.9		647	37.1303
646	245.602		646	142.498		646	37.7471
645	245.497		645	143.265		645	37.637
644	245.278		644	143.534		644	37.603
643	244.451		643	144.275		643	37.2611
642	245.382		642	144.337		642	37.3461
641	245.248		641	142.741		641	37.5965
640	244.424		640	142.862		640	37.045
639	244.915		639	143.469		639	38.0857
638	245.267		638	143.628		638	37.6759
637	245.855		637	143.007		637	37.2652
636	245.732		636	142.607		636	37.5905
635	244.979		635	142.456		635	37.052
634	245.113		634	143.138		634	36.7246
633	245.52		633	143.559		633	37.4452
632	245.926		632	143.781		632	37.5231
631	245.128		631	143.42		631	38.1321
630	244.562		630	142.323		630	38.071
629	243.997		629	143.341		629	37.3005
628	244.525		628	144.738		628	37.2286
627	245.089		627	144.183		627	37.2856
626	245.545		626	144.04		626	37.5499
625	245.676		625	144.256		625	37.5761
624	244.927		624	143.555		624	37.6562
623	244.144		623	142.459		623	37.9048
622	244.884		622	144.352		622	38.283
621	245.299		621	143.175		621	37.6213
620	245.084		620	142.661		620	36.5234
619	244.762		619	143.115		619	36.6189
618	244.102		618	142.386		618	37.1526
617	244.574		617	142.504		617	36.855
616	245.06		616	142.299		616	36.7513
615	243.207		615	142.066		615	36.1182
614	243.553		614	141.238		614	36.65
613	245.293		613	141.031		613	36.6806
612	245.76		612	141.514		612	36.5223
611	246.184		611	142.189		611	36.2809
610	246.278		610	143.174		610	36.8644
609	245.492		609	142.427		609	38.3529
608	244.892		608	143.069		608	39.2069
607	247.616		607	144.588		607	40.2534
606	251.899		606	147.88		606	43.7352
605	254.972		605	152.957		605	47.3709
604	256.96		604	154.981		604	49.4658
603	253.259		603	151.877		603	45.7307
602	248.771		602	147.82		602	42.0162
601	246.274		601	144.826		601	39.6697
600	244.928		600	142.59		600	37.609
599	244.651		599	141.755		599	36.6895
598	243.576		598	140.748		598	36.115
597	243.662		597	141.649		597	36.7105
596	243.003		596	141.872		596	35.5858
595	242.931		595	141.07		595	34.6039
594	243.557		594	140.72		594	35.399
593	243.279		593	140.382		593	35.1446
592	242.358		592	140.511		592	34.6898
591	241.271		591	140.078		591	35.0509
590	240.817		590	139.936		590	35.2755
589	241.636		589	138.73		589	33.7242
588	241.333		588	138.567		588	33.307
587	242.006		587	138.429		587	32.6331
586	240.944		586	137.759		586	33.1273
585	240.428		585	137.651		585	32.3018
584	240.247		584	138.112		584	32.2866
583	240.109		583	137.855		583	32.5599
582	240.904		582	137.667		582	31.858
581	238.941		581	136.95		581	31.8979
580	239.505		580	136.268		580	32.0903
579	240.125		579	136.828		579	31.9979
578	241.05		578	138.143		578	32.9739
577	241.967		577	140.588		577	34.7376
576	247.102		576	144.449		576	39.3266
575	255.316		575	152.468		575	46.4175
574	262.897		574	161.011		574	55.4237
573	263.574		573	162.072		573	57.1041
572	255.591		572	154.736		572	49.2901
571	248.03		571	145.93		571	40.9287
570	243.151		570	140.636		570	35.4628
569	239.409		569	138.995		569	32.6013
568	237.934		568	137.639		568	32.0362
567	237.102		567	136.313		567	31.1344
566	235.943		566	135.332		566	30.3266
565	237.008		565	134.662		565	28.9695
564	236.655		564	134.055		564	29.3633
563	235.947		563	134.529		563	29.2368
562	236.55		562	134.109		562	29.2854
561	236.075		561	134.223		561	29.6967
560	236.078		560	134.624		560	28.8674
559	236.592		559	134.098		559	29.1292
558	236.115		558	134.208		558	29.104
557	236.539		557	135.113		557	29.1381
556	236.422		556	135.135		556	29.4584
555	236.007		555	134.972		555	29.2644
554	236.292		554	135.335		554	29.4611
553	236.146		553	134.823		553	30.1069
552	236.106		552	134.627		552	29.4642
551	235.874		551	134.249		551	28.9595
550	235.997		550	133.526		550	28.314
549	235.886		549	133.307		549	28.0959
548	235.154		548	132.64		548	28.3766
547	234.634		547	131.853		547	27.7023
546	233.823		546	131.885		546	27.3337
545	233.987		545	131.687		545	27.5055
544	233.664		544	131.194		544	26.9285
543	233.382		543	130.953		543	26.4837
542	232.645		542	130.855		542	25.9501
541	232.668		541	130.766		541	25.9104
540	231.723		540	129.816		540	26.2153
539	231.893		539	130.141		539	26.2224
538	231.803		538	130.815		538	26.4122
537	233.77		537	131.507		537	27.024
536	237.156		536	133.745		536	29.0422
535	239.461		535	135.398		535	29.7199
534	244.015		534	140.865		534	31.66
533	254.641		533	151.612		533	36.9562
532	263.053		532	158.699		532	47.2959
531	258.735		531	155.839		531	49.843
530	243.671		530	143.212		530	37.8742
529	233.834		529	133.03		529	27.7571
528	231.935		528	129.561		528	25.198
527	232.489		527	128.583		527	24.728
526	232.015		526	129.262		526	24.9028
525	231.435		525	129.994		525	25.1158
524	231.656		524	129.804		524	24.9004
523	231.342		523	129.258		523	24.892
522	231.099		522	128.621		522	24.5358
521	230.567		521	128.3		521	24.8352
520	230.612		520	128.897		520	24.6464
519	231.435		519	129.34		519	25.0299
518	231.384		518	128.874		518	25.4563
517	231.01		517	128.467		517	25.8884
516	230.9		516	128.422		516	24.9258
515	231.148		515	129.307		515	24.7055
514	232.128		514	129.054		514	25.4418
513	231.949		513	129.168		513	25.273
512	231.279		512	129.386		512	25.4043
511	231.109		511	129.304		511	25.2693
510	230.743		510	128.763		510	24.418
509	231.449		509	128.804		509	24.1541
508	231.402		508	129.43		508	24.0037
507	232.056		507	128.711		507	24.4054
506	231.03		506	128.994		506	25.0706
505	230.293		505	129.194		505	24.9311
504	230.455		504	128.854		504	24.9283
503	231.278		503	128.452		503	25.4942
502	231.946		502	128.667		502	25.1232
501	231.929		501	129.708		501	24.8521
500	231.75		500	129.478		500	25.6388
499	232.656		499	129.389		499	25.3836
498	232.313		498	129.357		498	25.1535
497	230.741		497	129.14		497	25.8564
496	231.244		496	129.15		496	26.1137
495	230.894		495	129.717		495	24.9298
494	230.647		494	129.257		494	25.266
493	229.923		493	128.797		493	25.321
492	230.806		492	128.707		492	25.5378
491	231.708		491	129.444		491	25.6334
490	231.751		490	129.585		490	25.6618
489	232.142		489	129.198		489	26.1217
488	231.931		488	130.295		488	25.6964
487	231.447		487	130.955		487	25.2395
486	231.827		486	129.638		486	25.464
485	231.719		485	129.367		485	25.7913
484	231.458		484	130.32		484	25.8843
483	231.916		483	130.065		483	26.6123
482	231.124		482	129.543		482	25.5471
481	231.946		481	129.734		481	25.6036
480	231.376		480	129.415		480	26.1343
479	231.792		479	130.088		479	26.6962
478	232.263		478	130.006		478	26.6383
477	232.434		477	130.042		477	26.1862
476	231.952		476	129.657		476	25.384
475	231.008		475	129.47		475	26.0291
474	231.225		474	129.429		474	26.6473
473	230.769		473	129.532		473	26.1639
472	231.704		472	130.013		472	25.9801
471	232.224		471	130.165		471	25.8698
470	231.6		470	130.81		470	26.124
469	232.005		469	130.66		469	26.7205
468	231.786		468	129.96		468	26.5167
467	231.283		467	129.493		467	26.8282
466	231.068		466	129.981		466	26.6186
465	231.944		465	129.956		465	25.8086
464	231.648		464	129.761		464	25.6971
463	232.223		463	129.891		463	25.8994
462	232.806		462	129.986		462	26.2474
461	232.241		461	129.459		461	26.2568
460	231.874		460	130.004		460	26.2622
459	231.515		459	129.612		459	26.5757
458	231.166		458	128.797		458	26.3924
457	231.28		457	129.274		457	26.5821
456	231.633		456	129.721		456	26.3474
455	231.796		455	129.406		455	26.412
454	232.133		454	129.27		454	26.051
453	232.167		453	130.651		453	25.8034
452	231.083		452	130.057		452	26.3853
451	230.959		451	129.475		451	26.188
450	231.082		450	129.137		450	25.8935
449	231.591		449	130.411		449	26.255
448	232.575		448	130.948		448	26.4294
447	232.404		447	130.419		447	27.1597
446	232.766		446	130.834		446	27.0433
445	232.467		445	130.475		445	26.2493
444	231.184		444	130.523		444	25.766
443	232.216		443	130.361		443	26.0152
442	232.269		442	131.012		442	26.1135
441	231.802		441	130.774		441	25.9557
440	231.39		440	130.777		440	26.1583
439	231.316		439	130.295		439	26.2844
438	231.719		438	129.017		438	26.5524
437	232.186		437	129.973		437	26.339
436	231.905		436	129.59		436	26.6749
435	231.245		435	130.296		435	26.4195
434	231.46		434	130.8		434	26.3162
433	232.281		433	130.299		433	26.2534
432	232.744		432	129.499		432	26.0409
431	231.468		431	129.607		431	26.1559
430	230.953		430	130.7		430	26.0873
429	232.039		429	130.531		429	26.3205
428	231.992		428	130.581		428	26.4752
427	231.414		427	131.14		427	26.711
426	231.13		426	130.745		426	27.0571
425	231.02		425	130.722		425	26.4049
424	231.117		424	130.196		424	26.3316
423	230.783		423	130.029		423	27.0577
422	230.893		422	129.792		422	26.3366
421	231.07		421	128.876		421	25.9004
420	231.161		420	128.671		420	26.5926
419	231.119		419	129.16		419	26.0384
418	230.845		418	130.223		418	26.4333
417	231.517		417	130.393		417	26.664
416	231.161		416	129.82		416	26.0963
415	230.688		415	129.944		415	26.4923
414	230.907		414	129.574		414	26.3698
413	230.818		413	130.086		413	26.5054
412	230.55		412	130.155		412	26.4999
411	230.947		411	130.383		411	26.2752
410	230.483		410	129.672		410	26.5686
409	230.652		409	129.285		409	26.8477
408	231.238		408	128.594		408	27.4725
407	230.798		407	129.141		407	27.009
406	231.856		406	130.191		406	27.5996
405	232.065		405	129.829		405	26.7127
404	232.119		404	130.566		404	25.985
403	232.207		403	131.063		403	26.6976
402	231.977		402	130.468		402	27.5177
401	231.231		401	130.677		401	27.293
400	231.591		400	131.258		400	26.9521
399	231.752		399	131.251		399	27.4648
398	231.213		398	131.62		398	28.0304
397	231.074		397	131.034		397	28.2364
396	230.839		396	129.937		396	28.1022
395	231.573		395	129.949		395	27.7476
394	231.025		394	130.179		394	27.4415
393	230.425		393	130.075		393	26.3677
392	230.407		392	128.397		392	26.349
391	229.79		391	128.021		391	25.8053
390	229.554		390	127.652		390	25.2112
389	228.346		389	126.594		389	24.6178
388	227.336		388	125.492		388	23.8942
387	226.406		387	124.687		387	22.4516
386	225.129		386	124.039		386	21.1365
385	224.072		385	122.89		385	19.8052
384	223.203		384	121.256		384	19.1097
383	222.083		383	120.245		383	18.6543
382	220.678		382	119.95		382	18.2741
381	219.829		381	118.491		381	16.9663
380	217.805		380	117.189		380	15.7871
379	216.981		379	116.474		379	14.3882
378	216.819		378	116.373		378	13.9107
377	220.533		377	118.686		377	16.6686
376	240.088		376	137.393		376	34.3296
375	275.163		375	174.569		375	70.9874
374	271.653		374	174.908		374	74.4974
373	236.561		373	138.972		373	37.7824
372	217.486		372	117.652		372	15.5307
371	218.507		371	117.064		371	14.56
370	248.041		370	143.665		370	39.8132
369	300		369	197.37		369	94.4147
368	295.902		368	200		368	100
367	244.653		367	149.366		367	47.6578
366	216.137		366	117.096		366	14.9192
365	210.78		365	110.456		365	8.6361
364	209.8		364	109.323		364	7.35937
363	209.733		363	108.632		363	6.99621
362	209.211		362	108.655		362	6.53949
361	209.105		361	108.626		361	6.42871
360	209.405		360	108.121		360	6.69729
359	209.07		359	108.265		359	6.49813
358	208.892		358	108.234		358	6.72173
357	209.481		357	107.968		357	6.38296
356	209.554		356	108.409		356	5.97319
355	209.082		355	108.055		355	6.30547
354	209.032		354	107.369		354	6.37567
353	209.079		353	107.551		353	6.48753
352	209.242		352	108.129		352	6.5248
351	208.797		351	108.018		351	6.45996
350	208.924		350	107.616		350	6.23268
349	208.803		349	107.927		349	6.20878
348	209.2		348	108.574		348	6.0853
347	209.357		347	108.328		347	6.37417
346	209.419		346	108.166		346	6.36604
345	209.118		345	108.484		345	6.41077
344	209.49		344	108.357		344	6.21546
343	209.043		343	108.074		343	6.23593
342	208.814		342	108.329		342	6.40475
341	208.936		341	108.675		341	6.55214
340	209.24		340	108.408		340	6.41721
339	209.055		339	108.148		339	6.55659
338	209.039		338	108.328		338	6.14027
337	208.734		337	108.489		337	6.23455
336	209.019		336	107.841		336	6.63925
335	209.514		335	108.01		335	6.72029
334	209.189		334	108.261		334	6.78935
333	209.344		333	108.461		333	7.13156
332	209.416		332	108.327		332	7.01975
331	209.419		331	108.336		331	6.66544
330	208.84		330	108.277		330	6.81265
329	209.025		329	108.386		329	7.03908
328	209.073		328	107.663		328	6.90139
327	209.018		327	108.093		327	6.85244
326	209.24		326	108.757		326	6.59922
325	209.633		325	108.727		325	6.66737
324	209.666		324	108.917		324	6.88796
323	209.874		323	108.695		323	6.90247
322	210.018		322	108.768		322	6.63961
321	209.887		321	108.905		321	6.72505
320	209.695		320	108.826		320	7.06702
319	209.734		319	108.608		319	7.3321
318	210.111		318	108.874		318	7.14817
317	210.086		317	108.899		317	6.70855
316	209.836		316	108.725		316	6.82384
315	209.516		315	108.891		315	7.03667
314	209.207		314	108.819		314	6.8799
313	209.798		313	109.229		313	6.97604
312	209.786		312	109.144		312	6.89856
311	209.569		311	108.758		311	7.03384
310	209.2		310	108.685		310	6.81397
309	209.449		309	108.447		309	6.66942
308	209.859		308	108.138		308	6.89314
307	209.773		307	108.592		307	6.75112
306	209.495		306	108.829		306	6.54238
305	209.318		305	108.508		305	6.50024
304	208.93		304	108.311		304	6.39337
303	209.407		303	108.1		303	6.39644
302	209.667		302	108.117		302	6.67375
301	209.342		301	107.998		301	6.27543
300	209.12		300	107.662		300	6.1384
299	208.701		299	107.671		299	6.3953
298	208.654		298	107.542		298	6.18548
297	208.643		297	107.704		297	6.38657
296	208.508		296	108.133		296	6.60223
295	209.699		295	109.207		295	7.06214
294	213.061		294	111.623		294	9.03767
293	220.02		293	117.897		293	14.1423
292	225.189		292	122.644		292	17.102
291	219.539		291	118.878		291	13.2759
290	211.925		290	111.642		290	8.73598
289	209.465		289	108.724		289	6.94161
288	209.733		288	108.403		288	6.97436
287	209.981		287	108.998		287	7.34035
286	210.94		286	110.5		286	8.19503
285	211.594		285	110.901		285	8.74832
284	210.05		284	109.661		284	8.11923
283	208.74		283	108.212		283	6.89495
282	208.463		282	107.65		282	6.18145
281	208.7		281	107.204		281	5.96609
280	209.239		280	107.118		280	5.68061
279	209.004		279	107.098		279	5.93011
278	208.51		278	107.43		278	6.17133
277	208.658		277	107.182		277	6.05496
276	208.328		276	106.964		276	6.1785
275	208.561		275	107.114		275	6.08644
274	208.571		274	107.317		274	6.23985
273	207.971		273	107.525		273	6.35273
272	208.329		272	107.67		272	6.47874
271	208.626		271	107.823		271	6.32022
270	208.941		270	107.84		270	6.27862
269	208.902		269	107.864		269	5.98467
268	208.892		268	107.416		268	5.95708
267	208.547		267	107.7		267	5.92019
266	208.776		266	107.693		266	5.88565
265	208.666		265	107.313		265	6.00725
264	208.458		264	107.565		264	6.3431
263	208.399		263	107.929		263	6.2092
262	208.501		262	107.504		262	6.4062
261	207.962		261	107.293		261	6.14219
260	208.335		260	107.408		260	6.3183
259	208.278		259	107.748		259	6.25562
258	208.679		258	107.429		258	6.04791
257	208.958		257	107.584		257	5.97776
256	208.43		256	107.783		256	6.14111
255	209.009		255	107.287		255	5.92794
254	209.625		254	107.403		254	5.92598
253	208.546		253	107.634		253	6.02822
252	208.319		252	107.973		252	6.2891
251	208.36		251	107.981		251	5.99636
250	208.359		250	107.99		250	6.14936
249	208.846		249	108.07		249	6.22799
248	208.828		248	107.811		248	6.35147
247	208.694		247	107.861		247	5.96776
246	208.983		246	107.797		246	6.10854
245	208.722		245	107.626		245	6.33437
244	208.806		244	107.827		244	6.27152
243	208.575		243	107.877		243	6.47935
242	208.659		242	107.739		242	6.36345
241	208.951		241	107.525		241	6.33232
240	208.984		240	108.135		240	6.05953
239	208.817		239	108.056		239	6.32648
238	209.177		238	107.8		238	6.221
237	209.298		237	108.105		237	6.25881
236	209.356		236	108.242		236	6.50469
235	209.013		235	108.047		235	6.46797
234	209.523		234	108.63		234	6.79212
233	210.237		233	108.923		233	6.73438
232	210.048		232	108.449		232	6.87971
231	209.822		231	108.142		231	6.77411
230	208.843		230	108.059		230	6.50054
229	208.961		229	107.91		229	6.28669
228	209.146		228	107.483		228	6.4183
227	209.21		227	108.294		227	6.31125
226	209.281		226	108.165		226	6.518
225	209.516		225	107.89		225	6.7749
224	209.156		224	107.744		224	6.36484
223	209.27		223	107.411		223	6.30276
222	209.092		222	107.245		222	6.4826
221	208.731		221	107.714		221	6.53504
220	208.847		220	108.063		220	6.65599
219	208.418		219	108.173		219	6.28428
218	208.973		218	108.31		218	6.20505
217	209.204		217	108.211		217	6.28199
216	209.21		216	107.658		216	6.31529
215	208.773		215	107.633		215	6.47254
214	209.125		214	108.003		214	6.10222
213	208.873		213	107.949		213	6.26718
212	209.153		212	107.999		212	6.69392
211	209.315		211	107.846		211	6.39482
210	209.041		210	107.959		210	6.63119
209	208.456		209	108.214		209	6.2071
208	209.023		208	107.95		208	6.14641
207	209.026		207	108.097		207	6.31258
206	209.229		206	108.308		206	6.41523
205	209.105		205	107.904		205	6.25388
204	208.906		204	107.64		204	6.23389
203	208.785		203	107.694		203	6.34912
202	208.601		202	107.576		202	6.23413
201	208.56		201	108.156		201	6.59458
200	208.409		200	108.322		200	6.52884
199	208.546		199	108.203		199	6.62884
198	208.13		198	107.96		198	6.45051
197	208.467		197	107.53		197	6.1219
196	209.089		196	107.768		196	6.0558
195	208.822		195	108.328		195	6.16905
194	209.167		194	108.3		194	6.46791
193	209.929		193	108.958		193	6.90777
192	211.108		192	109.816		192	7.79611
191	212.149		191	110.759		191	8.61346
190	211.21		190	110.495		190	8.73351
189	210.305		189	109.366		189	7.38388
188	209.917		188	108.32		188	6.3608
187	209.29		187	108.167		187	6.23762
186	208.8		186	107.952		186	5.92535
185	209.008		185	108.075		185	6.19204
184	209.19		184	107.869		184	6.52149
183	208.949		183	107.642		183	6.31288
182	208.783		182	107.647		182	6.04755
181	208.395		181	107.391		181	6.04412
180	208.398		180	107.279		180	6.13738
179	208.637		179	107.364		179	6.14882
178	208.452		178	107.26		178	6.0676
177	208.531		177	107.454		177	6.12708
176	208.603		176	107.849		176	6.16844
175	208.442		175	107.972		175	5.98029
174	209.1		174	107.447		174	5.96495
173	209.079		173	107.376		173	6.14478
172	208.63		172	107.781		172	6.48814
171	208.617		171	108.187		171	7.03565
170	209.628		170	109.092		170	7.2206
169	209.926		169	109.259		169	7.51127
168	209.499		168	108.626		168	7.18725
167	209.118		167	107.941		167	6.31504
166	208.605		166	107.907		166	6.39295
165	208.466		165	107.78		165	6.09289
164	208.488		164	107.71		164	6.17103
163	208.046		163	107.826		163	6.7109
162	208.117		162	107.655		162	6.55496
161	208.776		161	107.492		161	6.07368
160	208.809		160	107.589		160	6.02455
159	208.617		159	107.239		159	6.25689
158	208.644		158	107.368		158	6.38898
157	208.758		157	107.575		157	6.48434
156	208.819		156	107.52		156	6.67803
155	208.978		155	107.594		155	6.30613
154	209.138		154	107.715		154	6.05339
153	209.03		153	108.102		153	6.07994
152	209.695		152	108.22		152	6.3307
151	210.584		151	108.077		151	6.24491
150	209.083		150	107.541		150	6.05279
149	208.736		149	107.679		149	6.02919
148	208.475		148	107.417		148	6.01594
147	207.94		147	107.644		147	5.96696
146	207.953		146	107.302		146	6.21197
145	207.787		145	106.86		145	6.2148
144	207.861		144	107.006		144	6.21649
143	207.799		143	107.09		143	6.40192
142	207.652		142	107.406		142	6.203
141	207.958		141	107.296		141	5.81051
140	207.93		140	107.651		140	5.50496
139	207.527		139	107.401		139	5.80868
138	207.801		138	106.982		138	5.91241
137	207.407		137	106.98		137	5.72283
136	208.362		136	107.176		136	6.05074
135	209.984		135	109.066		135	7.10272
134	212.088		134	111.18		134	9.50691
133	212.275		133	111.349		133	10.1865
132	210.487		132	109.397		132	8.25632
131	208.104		131	107.232		131	6.60241
130	207.947		130	106.915		130	6.11287
129	207.915		129	106.975		129	6.01978
128	207.664		128	106.921		128	6.14388
127	207.533		127	107.032		127	6.10402
126	207.209		126	106.905		126	6.15989
125	207.342		125	106.775		125	6.07073
124	207.691		124	106.445		124	5.76664
123	207.915		123	107.031		123	5.94051
122	207.641		122	107.267		122	5.6251
121	207.948		121	107.355		121	5.81462
120	207.834		120	107.171		120	6.08789
119	207.621		119	107.202		119	5.94883
118	207.847		118	107.001		118	5.8124
117	208.214		117	106.959		117	5.80581
116	208.15		116	106.958		116	5.86574
115	207.331		115	106.76		115	6.07091
114	207.251		114	106.762		114	5.87784
113	207.384		113	106.707		113	6.01484
112	207.193		112	106.725		112	5.90023
111	206.979		111	106.727		111	5.70297
110	207.24		110	106.583		110	5.86403
109	207.355		109	106.744		109	5.88347
108	207.423		108	106.575		108	5.66803
107	207.04		107	106.418		107	5.75261
106	206.884		106	106.457		106	5.88333
105	207.454		105	106.872		105	5.7057
104	207.719		104	107.207		104	5.69635
103	207.29		103	107.381		103	5.84764
102	207.758		102	107.631		102	5.77547
101	209.141		101	107.782		101	6.17717
100	209.91		100	108.114		100	6.59043
99	209.811		99	108.417		99	7.07454
98	208.569		98	108.693		98	7.26678
97	208.529		97	108.432		97	7.18917
96	208.456		96	108.156		96	7.18393
95	207.77		95	107.692		95	7.01337
94	207.215		94	107.048		94	6.1275
93	206.969		93	106.95		93	5.94329
92	206.985		92	106.972		92	5.9516
91	206.776		91	106.791		91	5.5185
90	206.839		90	106.227		90	5.34074
89	206.84		89	106.398		89	5.53741
88	206.65		88	106.408		88	5.53277
87	206.762		87	106.63		87	5.3373
86	206.74		86	106.444		86	5.47903
85	206.691		85	106.267		85	5.24227
84	206.518		84	106.144		84	5.06378
83	206.871		83	106.28		83	5.32727
82	206.214		82	106.541		82	5.3492
81	206.442		81	106.615		81	5.16652
80	206.466		80	106.224		80	5.30197
79	206.243		79	106.139		79	5.47918
78	206.689		78	106.07		78	5.38962
77	206.358		77	105.997		77	5.43309
76	206.074		76	106.197		76	5.38588
75	206.211		75	106.071		75	5.47514
74	206.1		74	105.621		74	5.33755
73	206.092		73	105.983		73	5.46235
72	205.765		72	106.105		72	5.21686
71	205.481		71	106.124		71	5.32618
70	206.179		70	105.685		70	5.30044
69	206.425		69	105.406		69	5.31265
68	206.165		68	105.784		68	5.84918
67	206.764		67	106.056		67	5.78056
66	206.991		66	106.38		66	5.64524
65	206.896		65	107.143		65	6.02774
64	207.317		64	107.476		64	6.59241
63	207.653		63	107.862		63	6.64895
62	208.182		62	107.809		62	7.06635
61	208.359		61	107.997		61	7.48051
60	208.695		60	108.228		60	7.9592
59	208.636		59	108.176		59	8.06908
58	208.364		58	108.337		58	7.80104
57	207.944		57	107.83		57	7.28695
56	207.59		56	106.966		56	6.67893
55	206.726		55	106.622		55	5.6948
54	205.841		54	105.686		54	5.02149
53	205.456		53	105.16		53	4.82119
52	205.235		52	104.762		52	4.51177
51	204.649		51	104.458		51	3.89336
50	204.477		50	104.123		50	3.40118
49	204.17		49	104.119		49	3.37074
48	204.143		48	104.061		48	3.54953
47	203.987		47	103.841		47	3.37369
46	203.917		46	103.661		46	3.2977
45	203.891		45	103.881		45	3.14696
44	203.945		44	103.644		44	3.04246
43	203.588		43	103.567		43	3.0067
42	203.678		42	103.62		42	3.20423
41	203.936		41	103.523		41	3.25341
40	203.842		40	103.543		40	3.13854
39	203.876		39	103.867		39	3.1575
38	204.613		38	104.484		38	3.52408
37	205.809		37	105.179		37	3.79776
36	206.177		36	105.668		36	4.5691
35	206.833		35	105.971		35	4.89553
34	206.956		34	106.134		34	4.94729
33	205.738		33	105.692		33	4.42935
32	204.806		32	104.787		32	3.82518
31	204.367		31	104.105		31	3.23364
30	204.111		30	103.707		30	3.39037
29	203.812		29	103.569		29	3.28096
28	203.75		28	103.479		28	3.00624
27	203.662		27	103.674		27	2.9963
26	203.654		26	103.767		26	3.07245
25	203.719		25	103.635		25	3.17111
24	203.816		24	103.684		24	2.96182
23	203.674		23	103.492		23	2.95299
22	203.104		22	103.1		22	2.89657
21	202.904		21	102.958		21	2.51531
20	202.667		20	102.66		20	2.22218
19	202.405		19	102.371		19	2.26867
18	202.642		18	102.121		18	2.16318
17	202.607		17	101.988		17	2.14858
16	202.378		16	102.206		16	1.8148
15	202.369		15	102.52		15	1.78037
14	202.404		14	102.288		14	1.63299
13	202.297		13	102.055		13	1.62898
12	202.564		12	102.332		12	1.95547
11	202.776		11	102.569		11	2.09718
10	202.735		10	102.636		10	2.27901
9	202.961		9	102.672		9	2.51618
8	205.017		8	104.661		8	4.55697
7	209.888		7	109.689		7	9.63184
6	214.507		6	114.613		6	14.642
5	213.576		5	114.644		5	14.0512
4	208.103		4	109.561		4	8.80485
3	203.646		3	104.291		3	4.21283
2	201.246		2	101.499		2	1.59432
1	200.357		1	100.426		1	0.42401
0	200.125		0	100.104		0	0.07352
-1	200.05		-1	100.081		-1	0.03125
-2	200.036		-2	100.031		-2	0.02638
-3	200.03		-3	100.001		-3	0.02781
-4	200.029		-4	100		-4	0.01321
-5	200.015		-5	100		-5	0.00559
-6	200.029		-6	100.015		-6	0.00657
-7	200.042		-7	100.025		-7	0.01055
-8	200.016		-8	100.022		-8	0.00328
-9	200.001		-9	100.007		-9	0.00778

## Sheet: Figure 2a
FE(PO) over the three types of Ag3PO4 crystals
	Cubes		Rhombic Dodecahedra		Tetrahedra
E (V vs RHE)	FE(PO) (%)	error bars	FE(PO) (%)	error bars	FE(PO) (%)	error bars
1.9	9.59767	0.18	7.39037	0.2	5.62208	0.3
2	13.7058	0.43	10.4645	0.5	6.4611	0.4
2.1	15.9913	0.3	12.7003	0.42	9.66905	0.36
2.2	18.7492	0.4	15.8528	0.3	13.1209	0.45
2.3	16.535	0.23	13.8017	0.25	11.4134	0.32
2.4	15.5059	0.45	10.5329	0.402	7.09235	0.3

## Sheet: Figure 2b
j(PO) over the three types of Ag3PO4 crystals
	Cubes		Rhombic Dodecahedra		Tetrahedra
E (V vs RHE)	j(PO) (mA cm-2)	error bars	j(PO) (mA cm-2)	error bars	j(PO) (mA cm-2)	error bars
1.9	0.03623	0.000679477	0.02851	0.000771545	0.01915	0.00116
2	0.11132	0.01	0.08517	0.01	0.05463	0.01
2.1	0.16578	0.012	0.13409	0.011	0.10421	0.011
2.2	0.27546	0.014	0.22894	0.013	0.17356	0.013
2.3	0.38563	0.016	0.31081	0.015	0.23696	0.015
2.4	0.49274	0.012	0.31306	0.012	0.1949	0.012

## Sheet: Figure 2c
yield rates of PO over the three types of Ag3PO4 crystals
	Cubes		Rhombic Dodecahedra		Tetrahedra
E (V vs RHE)	Yield rate (gPO m-2 h-1)	error bars	Yield rate (gPO m-2 h-1)	error bars	Yield rate (gPO m-2 h-1)	error bars
1.9	0.39202	0.0049	0.30849	0.00557	0.20721	0.00837
2	1.20452	0.07214	0.92157	0.07214	0.59111	0.07214
2.1	1.7938	0.08656	1.4509	0.07935	1.12759	0.07935
2.2	2.98057	0.10099	2.47721	0.09378	1.87798	0.09378
2.3	4.17265	0.11542	3.36307	0.1082	2.56399	0.1082
2.4	5.33161	0.08656	3.38741	0.08656	2.10888	0.08656

## Sheet: Figure 2d
ECSA-normalized jPO over the three types of Ag3PO4 crystals
	Cubes		Rhombic Dodecahedra		Tetrahedra
E (V vs RHE)	ECSA-normalized jPO (mA cm-2)	error bars	ECSA-normalized jPO (mA cm-2)	error bars	ECSA-normalized jPO (mA cm-2)	error bars
1.9	0.01144	0.00144	0.00607	0.0016	0.00252	0.0024
2	0.03515	0.004	0.01812	0.004	0.00719	0.0039
2.1	0.05235	0.005	0.02853	0.0045	0.01371	0.0041
2.2	0.08699	0.0045	0.04871	0.005	0.02284	0.0036
2.3	0.12178	0.0055	0.06613	0.0049	0.03118	0.0042
2.4	0.1556	0.00456	0.06661	0.00402	0.02564	0.0038

## Sheet: Figure 3b
Free energy diagram of electrooxidation of propylene with OH-correlated pathway and O-correlated pathway on (100) facets of Ag3PO4
	(100) facets of Ag3PO4
	OH-correlated pathway			O-correlated pathway
1	initial state	0		initial state	0
3	initial state	0		initial state	0
3			0			0
4			-0.31611			-0.31611
4	H2O*	-0.31611		H2O*	-0.31611
6	H2O*	-0.31611		H2O*	-0.31611
6			-0.31611			-0.31611
7			0.30556			0.30556
7	*OH	0.30556		*OH	0.30556
9	*OH	0.30556		*OH	0.30556
9			0.30556			0.30556
10			1.11693			2.09713
10	Pr* + *OH	1.11693		*O	2.09713	--
12	Pr* + *OH	1.11693		*O	2.09713	--
12			1.11693		--	2.09713
13			2.3859		--	2.59444
13	TS1	2.3859		Pr* + *O	2.59444	--
15	TS1	2.3859		Pr* + *O	2.59444	--
15			2.3859		--	2.59444
16			1.63675		--	3.64117
16	*PrOH	1.63675		TS3	3.64117	--
18	*PrOH	1.63675		TS3	3.64117	--
18			1.63675	TS3	3.64117	--
19			2.28392	TS3	3.64117	--
19	TS2	2.28392		TS3	3.64117	--
21	TS2	2.28392		TS3	3.64117	--
21			2.28392	TS3	3.64117	--
22			1.59028	TS3	3.64117	--
22	*PrO + *H	1.59028		TS3	3.64117	--
24	*PrO + *H	1.59028		TS3	3.64117	--
24			1.59028			3.64117
25			2.47973			2.47973
25	*PrO	2.47973		*PrO	2.47973
27	*PrO	2.47973		*PrO	2.47973
27			2.47973			2.47973
28			1.55897			1.55897
28	*PO	1.55897		*PO	1.55897
30	*PO	1.55897		*PO	1.55897
30			1.55897			1.55897
31			1.42704			1.42704
31	PO	1.42704		PO	1.42704
33	PO	1.42704		PO	1.42704

## Sheet: Figure 3c
Free energy diagram of electrooxidation of propylene with OH-correlated pathway and O-correlated pathway on (110) facets of Ag3PO4
	(110) facets of Ag3PO4
	OH-correlated pathway			O-correlated pathway
1	initial state	0		initial state	0
3	initial state	0		initial state	0
3			0			0
4			0.12989			0.12989
4	H2O*	0.12989		H2O*	0.12989
6	H2O*	0.12989		H2O*	0.12989
6			0.12989			0.12989
7			0.23373			0.23373
7	*OH	0.23373		*OH	0.23373
9	*OH	0.23373		*OH	0.23373
9			0.23373			0.23373
10			0.14069			2.11113
10	Pr* + *OH	0.14069		*O	2.11113
12	Pr* + *OH	0.14069		*O	2.11113
12			0.14069			2.11113
13			1.83027			2.10847
13	TS1	1.83027		Pr* + *O	2.10847
15	TS1	1.83027		Pr* + *O	2.10847
15			1.83027			2.10847
16			0.95394			3.50026
16	*PrOH	0.95394		TS3	3.50026
18	*PrOH	0.95394		TS3	3.50026
18			0.95394	TS3	3.50026
19			1.71188	TS3	3.50026
19	TS2	1.71188		TS3	3.50026
21	TS2	1.71188		TS3	3.50026
21			1.71188	TS3	3.50026
22			1.62102	TS3	3.50026
22	*PrO + *H	1.62102		TS3	3.50026
24	*PrO + *H	1.62102		TS3	3.50026
24			1.62102			3.50026
25			2.216			2.216
25	*PrO	2.216		*PrO	2.216
27	*PrO	2.216		*PrO	2.216
27			2.216			2.216
28			1.74688			1.74688
28	*PO	1.74688		*PO	1.74688
30	*PO	1.74688		*PO	1.74688
30			1.74688			1.74688
31			1.42704			1.42704
31	PO	1.42704		PO	1.42704
33	PO	1.42704		PO	1.42704

## Sheet: Figure 3d
Free energy diagram of electrooxidation of propylene with OH-correlated pathway and O-correlated pathway on (111) facets of Ag3PO4
	(111) facets of Ag3PO4
	OH-correlated pathway			O-correlated pathway
1	initial state	0		initial state	0
3	initial state	0		initial state	0
3			0			0
4			0.20769			0.20769
4	H2O*	0.20769		H2O*	0.20769
6	H2O*	0.20769		H2O*	0.20769
6			0.20769			0.20769
7			-0.09801			-0.09801
7	*OH	-0.09801		*OH	-0.09801
9	*OH	-0.09801		*OH	-0.09801
9			-0.09801			-0.09801
10			0.52491			1.38358
10	Pr* + *OH	0.52491		*O	1.38358
12	Pr* + *OH	0.52491		*O	1.38358
12			0.52491			1.38358
13			2.34503			2.07972
13	TS1	2.34503		Pr* + *O	2.07972
15	TS1	2.34503		Pr* + *O	2.07972
15			2.34503			2.07972
16			1.10864			3.092
16	*PrOH	1.10864		TS3	3.092
18	*PrOH	1.10864		TS3	3.092
18			1.10864	TS3	3.092
19			1.74775	TS3	3.092
19	TS2	1.74775		TS3	3.092
21	TS2	1.74775		TS3	3.092
21			1.74775	TS3	3.092
22			1.49233	TS3	3.092
22	*PrO + *H	1.49233		TS3	3.092
24	*PrO + *H	1.49233		TS3	3.092
24			1.49233			3.092
25			1.5296			1.5296
25	*PrO	1.5296		*PrO	1.5296
27	*PrO	1.5296		*PrO	1.5296
27			1.5296			1.5296
28			1.58402			1.58402
28	*PO	1.58402		*PO	1.58402
30	*PO	1.58402		*PO	1.58402
30			1.58402			1.58402
31			1.42704			1.42704
31	PO	1.42704		PO	1.42704
33	PO	1.42704		PO	1.42704

## Sheet: Figure 4a
Eads.Pr* and Eads.*OH over the three types of Ag3PO4 facets
	Eads.Pr*	Eads.*OH
(100)	-0.37	-3.17
(110)	-0.76	-3.21
(111)	-0.93	-3.54

[truncated: 32 more sheets: Figure 4b, Figure 4c, Figure 4d, Supplementary Figure 3a, Supplementary Figure 3b, Supplementary Figure 3c, Supplementary Figure 3d, Supplementary Figure 3e, Supplementary Figure 3f, Supplementary Figure 4, Supplementary Figure 5a, Supplementary Figure 5b, Supplementary Figure 6a, Supplementary Figure 6b, Supplementary Figure 6c, Supplementary Figure 7a, Supplementary Figure 7b, Supplementary Figure 7c, Supplementary Figure 7d, Supplementary Figure 8b …]
